# Supplementary material for: Differences in genome, transcriptome, miRNAome, and methylome in synchronous and metachronous liver metastasis of colorectal cancer
Source: Front Oncol. 2023 Apr 27;13:1133598. doi: 10.3389/fonc.2023.1133598 (PMC10172672; doi:10.3389/fonc.2023.1133598)
Supplement: Supplementary file 9 [file DataSheet_1.zip]

Archive with 17 entries (17 files):
- MM_appendix R1.docx
- Supplementary Table S1.xlsx
- Supplementary Table S10.xlsx
- Supplementary Table S11.xlsx
- Supplementary Table S12.xlsx
- Supplementary Table S13.xlsx
- Supplementary Table S14.xlsx
- Supplementary Table S15.xlsx
- Supplementary Table S16.xlsx
- Supplementary Table S2.xlsx
- Supplementary Table S3.xlsx
- Supplementary Table S4.xlsx
- Supplementary Table S5.xlsx
- Supplementary Table S6.xlsx
- Supplementary Table S7.xlsx
- Supplementary Table S8.xlsx
- Supplementary Table S9.xlsx
