# Supplementary material for: Differences in genome, transcriptome, miRNAome, and methylome in synchronous and metachronous liver metastasis of colorectal cancer
Source: Front Oncol. 2023 Apr 27;13:1133598. doi: 10.3389/fonc.2023.1133598 (PMC10172672; doi:10.3389/fonc.2023.1133598)
Supplement: Supplementary file 9 [file DataSheet_1.zip › Supplementary Table S1.xlsx]

## Sheet: Sheet1
Supplementary Table S1: The median and mean read depth of samples analyzed in the study
Sample	MedianCoverage	MeanCoverage
ID14H	106.96	121.207
ID14M	108.327	122.768
ID16H	77.3651	83.9705
ID16M	80.6643	92.9355
ID18H	85.2091	92.7514
ID18M	111.785	132.192
ID19H	138.384	150.463
ID19M	127.891	142.364
ID22H	84.3515	91.7746
ID22M	132.644	154.958
ID3H	125.087	135.608
ID3M	111.889	123.145
ID5H	155.624	169.045
ID5M	109.67	119.227
ID7H	105.458	115.141
ID7M	88.5467	100.997
M- metastatic liver tissue, L - adjacent liver tissue
