# Supplementary material for: Differences in genome, transcriptome, miRNAome, and methylome in synchronous and metachronous liver metastasis of colorectal cancer
Source: Front Oncol. 2023 Apr 27;13:1133598. doi: 10.3389/fonc.2023.1133598 (PMC10172672; doi:10.3389/fonc.2023.1133598)
Supplement: Supplementary file 9 [file DataSheet_1.zip › Supplementary Table S10.xlsx]

## Sheet: Sheet1
Supplementary Table S10: The list of differentially expressed miRNAs
genes	logFC	logCPM	LR	PValue	FDR
hsa-miR-135b-3p	9.91663	2.25382	151.697	7.37882e-35	4.94381e-32
hsa-miR-200c-3p	6.42768	13.0649	120.383	5.21467e-28	1.74691e-25
hsa-miR-200b-5p	3.80921	7.10442	117.695	2.02161e-27	4.51494e-25
hsa-miR-548p	-4.05193	4.73477	110.893	6.24489e-26	1.04602e-23
hsa-miR-183-5p	4.63312	9.27876	106.656	5.2954e-25	7.09584e-23
hsa-miR-99a-3p	-3.07001	4.78953	103.283	2.9048e-24	3.24369e-22
hsa-miR-182-5p	4.24701	9.6795	99.9131	1.59236e-23	1.52411e-21
hsa-miR-200b-3p	3.9871	14.3692	99.3585	2.10695e-23	1.76457e-21
hsa-miR-548ah-3p/548am-3p	-4.27148	5.04455	99.0109	2.51115e-23	1.86941e-21
hsa-miR-96-5p	4.0199	6.15674	87.8177	7.17726e-21	4.80877e-19
hsa-miR-135b-5p	5.96186	7.15802	87.1322	1.01503e-20	6.18245e-19
hsa-miR-429	4.40108	10.1829	86.216	1.61318e-20	9.00692e-19
hsa-miR-200a-5p	3.86216	7.64368	82.7902	9.12426e-20	4.7025e-18
hsa-miR-141-3p	5.75888	7.13274	79.4079	5.05228e-19	2.41788e-17
hsa-miR-196a-5p	6.51859	7.74637	77.8903	1.08922e-18	4.8652e-17
hsa-miR-221-3p	2.69927	11.2662	73.0047	1.29339e-17	5.41606e-16
hsa-miR-181d-5p	2.78854	6.80714	69.8173	6.50603e-17	2.56414e-15
hsa-miR-139-5p	-3.51537	10.3963	68.381	1.34773e-16	5.01656e-15
hsa-miR-200a-3p	3.98511	12.0548	64.6504	8.94384e-16	3.15388e-14
hsa-miR-196b-5p	5.9212	10.562	64.257	1.09205e-15	3.65838e-14
hsa-miR-222-3p	2.79174	9.93413	63.2675	1.80458e-15	5.75746e-14
hsa-miR-125b-2-3p	-3.09168	7.45087	62.6683	2.44624e-15	7.44991e-14
hsa-miR-30c-1-3p	-1.81287	4.90291	62.2273	3.06014e-15	8.91432e-14
hsa-miR-455-3p	-2.43873	9.93777	61.2011	5.15323e-15	1.43861e-13
hsa-miR-126-3p	-1.63004	13.0907	61.0847	5.46719e-15	1.46521e-13
hsa-miR-4473-3p	2.72545	2.75393	60.7927	6.34124e-15	1.63409e-13
hsa-miR-203a-3p	2.87997	9.99928	60.0535	9.23142e-15	2.29076e-13
hsa-miR-552-5p	5.60158	7.44665	59.3822	1.2984e-14	3.10689e-13
hsa-miR-421	1.93771	5.10677	59.2007	1.42385e-14	3.28957e-13
hsa-miR-483-5p	-4.25806	6.0303	58.7376	1.80169e-14	4.02378e-13
hsa-miR-34c-5p	4.02346	3.45553	58.3954	2.14397e-14	4.63374e-13
hsa-miR-552-3p	5.69592	8.59008	57.1853	3.96626e-14	8.30435e-13
hsa-miR-365a-3p/365b-3p	-2.29892	7.96346	55.0196	1.19333e-13	2.42282e-12
hsa-miR-122-5p	-5.89154	18.2602	53.425	2.6865e-13	5.29398e-12
hsa-miR-885-5p	-5.92722	7.90397	53.2285	2.96924e-13	5.68398e-12
hsa-miR-21-5p	2.29471	15.0644	52.4843	4.33707e-13	8.07176e-12
hsa-miR-1246	5.28217	9.54689	50.8677	9.88069e-13	1.78921e-11
hsa-miR-7-5p	3.16184	11.3149	47.9767	4.31322e-12	7.60489e-11
hsa-miR-10a-3p	2.14882	7.9426	47.3353	5.98237e-12	1.02774e-10
hsa-miR-216b-5p	-3.26485	3.58028	43.5121	4.21336e-11	7.05738e-10
hsa-miR-181c-3p	2.12378	3.31994	43.4073	4.44516e-11	7.26404e-10
hsa-miR-505-3p	-1.66667	8.88807	42.9316	5.66885e-11	9.04316e-10
hsa-miR-4524a-3p	-3.61763	2.34249	42.6956	6.39559e-11	9.96522e-10
hsa-miR-30a-5p	-1.79781	11.4293	42.5298	6.96137e-11	1.06003e-09
hsa-miR-490-3p	-4.30817	2.89551	42.3346	7.69197e-11	1.14525e-09
hsa-miR-181c-5p	2.19344	3.38516	41.9106	9.55451e-11	1.39163e-09
hsa-miR-30c-2-3p	-2.24123	6.33517	41.5057	1.1753e-10	1.67543e-09
hsa-miR-139-3p	-3.53534	4.77421	41.2027	1.37236e-10	1.91559e-09
hsa-miR-1295b-3p	-4.04373	2.41943	40.6491	1.82171e-10	2.49092e-09
hsa-miR-4662a-5p	-2.91876	2.82702	40.4857	1.98058e-10	2.65398e-09
hsa-miR-193b-5p	-2.398	4.58022	40.2538	2.23016e-10	2.92982e-09
hsa-miR-5589-3p	-6.11698	4.48239	39.7519	2.88362e-10	3.71544e-09
hsa-miR-18a-3p	1.78772	5.19862	39.0451	4.14124e-10	5.23516e-09
hsa-miR-99a-5p	-2.60586	14.5908	38.7613	4.78927e-10	5.94224e-09
hsa-miR-5590-3p	-5.20972	0.851654	38.2972	6.07485e-10	7.40027e-09
hsa-miR-3617-5p	5.99593	1.31142	38.1288	6.62266e-10	7.81147e-09
hsa-miR-10a-5p	1.85696	13.9191	38.122	6.64558e-10	7.81147e-09
hsa-miR-122b-5p	-4.06484	2.57694	38.0071	7.04893e-10	8.14273e-09
hsa-miR-224-5p	2.98749	10.8256	37.7251	8.14513e-10	9.24955e-09
hsa-miR-24-2-5p	1.54506	5.6914	37.6284	8.55871e-10	9.55723e-09
hsa-miR-629-3p	2.16324	1.52222	37.2213	1.05454e-09	1.15826e-08
hsa-miR-18a-5p	2.13566	2.9514	36.4569	1.56081e-09	1.68669e-08
hsa-miR-383-5p	-2.37001	3.13879	36.2763	1.71231e-09	1.82102e-08
hsa-miR-5588-3p	-4.88188	1.47449	35.919	2.05694e-09	2.15336e-08
hsa-miR-200c-5p	6.43364	1.31107	35.5772	2.45145e-09	2.52688e-08
hsa-miR-95-3p	1.77901	9.31785	35.025	3.25496e-09	3.30428e-08
hsa-let-7c-3p	-2.89988	3.04364	34.789	3.67438e-09	3.67438e-08
hsa-miR-330-5p	1.47396	4.08558	34.4059	4.47376e-09	4.40797e-08
hsa-miR-122-3p	-4.17858	7.58696	34.3539	4.59487e-09	4.46168e-08
hsa-miR-378a-5p	-1.92806	6.92411	34.1446	5.11641e-09	4.89713e-08
hsa-miR-877-5p	1.64682	3.62852	33.8676	5.89923e-09	5.53375e-08
hsa-miR-187-3p	-3.64138	3.5013	33.852	5.94672e-09	5.53375e-08
hsa-miR-625-3p	1.93893	5.87363	33.6983	6.43577e-09	5.9068e-08
hsa-miR-490-5p	-3.63483	0.837113	33.6687	6.53449e-09	5.91636e-08
hsa-miR-618-5p	-2.3541	6.76849	33.5323	7.0091e-09	6.26146e-08
hsa-miR-92b-3p	1.75751	7.403	33.3891	7.54438e-09	6.65097e-08
hsa-miR-483-3p	-4.85901	7.80383	33.3049	7.87819e-09	6.85505e-08
hsa-miR-5589-5p	-4.84417	3.55397	33.226	8.20457e-09	6.99826e-08
hsa-miR-30b-3p	-1.58392	4.97088	33.2149	8.25168e-09	6.99826e-08
hsa-miR-93-3p	1.43965	4.04031	32.7976	1.02271e-08	8.56524e-08
hsa-miR-144-5p	-2.5344	3.22535	32.7661	1.03942e-08	8.5977e-08
hsa-miR-147b-3p	5.32961	3.1476	32.264	1.34584e-08	1.09965e-07
hsa-miR-183-3p	5.83667	0.963913	32.0369	1.51272e-08	1.22112e-07
hsa-miR-451a	-2.78393	10.8925	31.9856	1.55319e-08	1.23885e-07
hsa-miR-141-5p	7.10824	2.75381	31.7391	1.76334e-08	1.38992e-07
hsa-miR-30e-3p	-1.51299	9.67986	31.4021	2.09752e-08	1.63411e-07
hsa-miR-548ah-5p	-5.32146	1.77225	31.3552	2.14885e-08	1.65486e-07
hsa-miR-3934-5p	1.94524	1.72246	31.0462	2.51956e-08	1.9183e-07
hsa-miR-335-3p	1.74237	8.47927	30.4181	3.48263e-08	2.62176e-07
hsa-miR-4686	-7.18684	4.36698	30.2967	3.7075e-08	2.76003e-07
hsa-miR-10525-3p	5.28008	0.134144	29.9218	4.49822e-08	3.31187e-07
hsa-miR-126-5p	-1.14542	7.03398	29.8962	4.55806e-08	3.31945e-07
hsa-miR-455-5p	-1.56785	8.68835	29.8307	4.71468e-08	3.38107e-07
hsa-miR-1247-3p	3.76574	3.15511	29.8188	4.74359e-08	3.38107e-07
hsa-miR-549a-3p	7.72195	2.02041	29.7412	4.93742e-08	3.48218e-07
hsa-miR-155-5p	1.77418	9.586	29.3016	6.19455e-08	4.32328e-07
hsa-miR-509-3p	7.27801	1.05733	27.8505	1.31063e-07	9.05279e-07
hsa-miR-3127-3p	2.3334	0.913697	27.6259	1.47192e-07	1.00631e-06
hsa-miR-5588-5p	-3.39978	2.02254	27.089	1.94303e-07	1.31498e-06
hsa-miR-935	2.51651	2.35745	26.995	2.03981e-07	1.36668e-06
hsa-miR-885-3p	-6.48922	4.66153	26.9337	2.10556e-07	1.39676e-06
hsa-miR-675-3p	-2.76192	4.59576	26.6846	2.39521e-07	1.57332e-06
hsa-miR-452-5p	2.27725	6.95837	26.0498	3.32716e-07	2.16427e-06
hsa-miR-6715a-3p	-4.70646	2.25979	25.1515	5.2999e-07	3.41436e-06
hsa-miR-221-5p	1.50705	5.64728	24.7455	6.54199e-07	4.17441e-06
hsa-miR-501-5p	1.22217	3.6714	24.6324	6.93768e-07	4.38513e-06
hsa-miR-218-5p	1.33694	7.31746	24.1528	8.89861e-07	5.57203e-06
hsa-miR-937-3p	1.82413	2.39785	24.0113	9.57708e-07	5.94134e-06
hsa-miR-577-5p	7.84594	3.19327	23.8621	1.0349e-06	6.36132e-06
hsa-miR-193a-5p	-1.78507	8.20151	23.8355	1.04931e-06	6.39126e-06
hsa-miR-486-5p	-2.69812	8.59219	23.6174	1.17518e-06	7.09346e-06
hsa-miR-942-5p	1.16702	3.65121	23.5847	1.19535e-06	7.15074e-06
hsa-miR-548q	-1.26972	2.13501	23.4999	1.2492e-06	7.40677e-06
hsa-miR-1247-5p	2.82731	5.97881	23.4807	1.26175e-06	7.41553e-06
hsa-miR-193b-3p	-1.48082	7.59274	23.39	1.32262e-06	7.70572e-06
hsa-miR-195-3p	-1.66958	5.95386	22.762	1.8336e-06	1.05906e-05
hsa-miR-629-5p	1.32029	5.85067	22.7116	1.88231e-06	1.07791e-05
hsa-miR-22-3p	-1.32389	11.3257	22.5665	2.02993e-06	1.15259e-05
hsa-miR-3679-5p	2.64781	1.68657	22.4924	2.10975e-06	1.18784e-05
hsa-miR-1295b-5p	-7.09201	0.954884	22.4453	2.16218e-06	1.20722e-05
hsa-miR-1258	-5.61183	0.0380653	22.4054	2.20749e-06	1.22233e-05
hsa-miR-1266-5p	6.01295	0.608204	22.1746	2.48945e-06	1.36716e-05
hsa-miR-188-5p	2.30745	0.80844	22.0971	2.59194e-06	1.41187e-05
hsa-miR-147b-5p	4.4383	0.763415	22.0686	2.63082e-06	1.42149e-05
hsa-miR-652-3p	1.44866	7.108	21.9599	2.78407e-06	1.49226e-05
hsa-miR-497-5p	-1.10528	5.87578	21.9131	2.85281e-06	1.51697e-05
hsa-miR-1303-3p	-1.36075	6.01613	21.8912	2.88548e-06	1.52226e-05
hsa-miR-182-3p	3.65627	0.514147	21.8578	2.93616e-06	1.5369e-05
hsa-miR-33b-3p	-2.14693	1.98721	21.5542	3.4396e-06	1.7732e-05
hsa-miR-624-5p	-1.4544	1.57341	21.5537	3.44053e-06	1.7732e-05
hsa-miR-339-3p	1.32233	6.72969	21.4764	3.58211e-06	1.83207e-05
hsa-miR-3158-3p	1.2726	2.73344	21.3613	3.80367e-06	1.93065e-05
hsa-miR-4683	-1.94047	2.19848	21.1629	4.21841e-06	2.12506e-05
hsa-miR-106b-3p	1.13083	9.14765	20.9688	4.66812e-06	2.33406e-05
hsa-miR-195-5p	-1.35962	7.43538	20.0339	7.60827e-06	3.77596e-05
hsa-miR-24-1-5p	-1.22143	4.9977	19.4553	1.02983e-05	5.03639e-05
hsa-miR-215-3p	3.5015	4.74675	18.8822	1.39047e-05	6.75085e-05
hsa-miR-378a-3p/378c/378d/378e	-1.52501	12.9636	18.7507	1.48967e-05	7.18044e-05
hsa-miR-30a-3p	-1.73571	8.36934	18.6811	1.5451e-05	7.39439e-05
hsa-miR-671-5p	1.20047	3.01618	18.6191	1.59613e-05	7.58446e-05
hsa-miR-144-3p	-2.08031	1.07036	18.3334	1.85424e-05	8.74886e-05
hsa-miR-425-5p	1.24423	8.34658	18.1337	2.0593e-05	9.64845e-05
hsa-miR-3200-3p	2.31401	2.33073	18.0446	2.15791e-05	0.000100403
hsa-miR-93-5p	1.30266	10.6201	17.8005	2.45322e-05	0.000113356
hsa-miR-548ap-5p/548j-5p	-1.23631	1.94807	17.6602	2.64092e-05	0.000121193
hsa-miR-4449	6.04143	2.8107	17.6262	2.68861e-05	0.000122542
hsa-miR-363-3p	-1.48504	6.58502	17.3812	3.05839e-05	0.000138454
hsa-miR-505-5p	-1.45942	3.63072	17.1852	3.39065e-05	0.000152465
hsa-miR-6734-5p	3.6364	0.149544	16.9995	3.73902e-05	0.00016701
hsa-miR-532-5p	1.01209	9.69339	16.78	4.19729e-05	0.000186238
hsa-miR-584-5p	2.5366	5.59564	16.727	4.31626e-05	0.000190256
hsa-miR-148a-3p	-1.52679	15.7649	16.6743	4.43778e-05	0.000194334
hsa-miR-29a-5p	1.56571	1.69144	16.6312	4.53986e-05	0.000197513
hsa-miR-340-3p	-1.40708	7.15236	16.4009	5.12606e-05	0.000221578
hsa-miR-23b-5p	-1.3934	4.68855	16.3419	5.2881e-05	0.000227117
hsa-miR-152-3p	-1.19063	10.3777	16.2439	5.56879e-05	0.000237346
hsa-miR-548ae-3p/548aj-3p/548aq-3p/548x-3p	-3.0776	1.18283	16.2343	5.59712e-05	0.000237346
hsa-miR-4446-3p	4.17571	0.406991	16.057	6.14648e-05	0.000257384
hsa-miR-4326	1.32097	3.76339	16.0122	6.29346e-05	0.000261647
hsa-miR-362-5p	1.20658	5.90302	15.8678	6.79241e-05	0.000279197
hsa-miR-3127-5p	4.31931	0.082678	15.7367	7.27967e-05	0.000297401
hsa-miR-148a-5p	-1.49748	7.77215	15.2325	9.50532e-05	0.000383649
hsa-miR-204-3p	-1.33874	1.5231	15.1942	9.69991e-05	0.000389158
hsa-miR-615-3p	2.24061	1.9778	15.164	9.85671e-05	0.000393095
hsa-miR-4676-3p	4.34626	0.0305093	15.1463	9.94928e-05	0.000394439
hsa-miR-217-5p	-1.92537	1.85012	14.8827	0.000114407	0.000450898
hsa-miR-199b-5p	1.48428	7.34573	14.6951	0.000126374	0.000495149
hsa-miR-30e-5p	-1.05318	9.21509	14.6013	0.000132824	0.000515274
hsa-miR-1468-5p	-1.59349	4.16739	14.5974	0.000133097	0.000515274
hsa-miR-365a-5p	-1.69904	4.11091	14.5872	0.000133817	0.000515274
hsa-miR-675-5p	-3.87108	4.11608	14.0013	0.000182681	0.00069726
hsa-miR-92b-5p	1.36576	1.61445	13.9865	0.000184128	0.00069726
hsa-miR-3690	1.39715	0.705498	13.979	0.000184865	0.00069726
hsa-miR-6747-3p	3.68569	1.21004	13.9752	0.000185242	0.00069726
hsa-miR-7974	2.45743	2.1727	13.8804	0.000194824	0.00072923
hsa-miR-4728-3p	2.65927	1.57901	13.395	0.000252299	0.000933924
hsa-miR-4454	1.23259	4.2109	13.358	0.000257318	0.000947269
hsa-miR-454-3p	1.09497	5.20022	13.2571	0.000271552	0.000994209
hsa-miR-5690	-1.4197	0.901228	13.1865	0.00028197	0.00102674
hsa-miR-10b-5p	1.43198	8.91441	12.9195	0.000325178	0.00116492
hsa-miR-3944-5p	-2.38695	0.425489	12.9098	0.000326874	0.00116492
hsa-miR-641	-1.11234	3.17582	12.8512	0.000337271	0.00119562
hsa-miR-190a-5p	2.00788	2.01975	12.5102	0.000404731	0.00141375
hsa-miR-33a-3p	-1.02706	1.14991	12.5084	0.000405133	0.00141375
hsa-miR-374b-5p	1.08509	8.53419	12.4643	0.000414809	0.00144001
hsa-miR-4791	1.74008	1.44562	12.3614	0.000438294	0.0015137
hsa-miR-592	1.83107	5.20361	12.291	0.000455137	0.0015638
hsa-miR-509-3-5p	5.00968	1.54551	12.2769	0.000458608	0.00156769
hsa-miR-210-3p	1.67204	8.7751	12.0974	0.000504917	0.00171723
hsa-miR-32-5p	1.05439	3.36401	11.7733	0.000600858	0.00201705
hsa-miR-548ak/548w	-1.12315	0.535718	11.7695	0.000602106	0.00201705
hsa-miR-708-5p	2.15106	3.2631	11.6653	0.00063676	0.00212253
hsa-miR-1248	1.74015	2.11511	11.5167	0.000689751	0.00227652
hsa-miR-301a-5p	1.14972	1.96325	11.5037	0.000694565	0.00228117
hsa-miR-616-5p	-1.05642	0.93445	11.4162	0.000728052	0.00237949
hsa-miR-7-1-3p	1.15981	3.51974	10.8558	0.000984884	0.00317246
hsa-miR-4497	2.44081	2.27093	10.8261	0.0010008	0.00320831
hsa-miR-212-3p	1.14203	2.00576	10.6346	0.0011099	0.00354111
hsa-miR-99b-5p	1.04145	10.6835	10.6174	0.00112027	0.00355727
hsa-miR-664a-3p	-1.06143	5.66363	10.5903	0.00113684	0.00359284
hsa-miR-106b-5p	1.40278	6.72133	10.4084	0.00125443	0.00390917
hsa-miR-1299	-1.28257	3.66605	10.34	0.00130179	0.00401935
hsa-miR-500a-5p/500b-5p	1.27734	3.23329	10.2404	0.00137399	0.00422281
hsa-miR-502-5p	1.9539	0.641418	9.93758	0.00161938	0.00493175
hsa-miR-760	3.84175	2.00677	9.84276	0.00170501	0.00512268
hsa-miR-101-3p	-1.03845	8.5494	9.7889	0.00175569	0.00523309
hsa-miR-4485-3p	1.19422	3.31964	9.68902	0.00185372	0.00549555
hsa-miR-4664-3p	2.01661	2.63826	9.49664	0.00205848	0.00604906
hsa-miR-625-5p	1.37264	2.94801	9.26625	0.00233415	0.00679948
hsa-miR-1285-5p	1.94979	0.843158	9.25045	0.00235437	0.0068287
hsa-miR-125b-5p	-1.42479	12.6641	9.08099	0.0025828	0.00742694
hsa-miR-3944-3p	-5.25353	0.50022	8.9022	0.00284828	0.00808621
hsa-miR-106a-5p/17-5p	1.29295	10.133	8.71887	0.00314933	0.00886575
hsa-miR-449c-5p	2.99743	1.00349	8.64958	0.00327137	0.00915816
hsa-miR-508-3p	3.10186	0.657166	8.52557	0.0035019	0.00973558
