# Supplementary material for: Differences in genome, transcriptome, miRNAome, and methylome in synchronous and metachronous liver metastasis of colorectal cancer
Source: Front Oncol. 2023 Apr 27;13:1133598. doi: 10.3389/fonc.2023.1133598 (PMC10172672; doi:10.3389/fonc.2023.1133598)
Supplement: Supplementary file 9 [file DataSheet_1.zip › Supplementary Table S11.xlsx]

## Sheet: Sheet1
Supplementary Table S11: The list of differentially expressed miRNAs between SmCRC and MmCRC
genes	logFC	logCPM	LR	PValue	FDR
hsa-miR-625-3p	2.13996	6.9972	20.044	7.56802e-06	0.0065312
hsa-miR-1269a-3p	3.84318	6.25729	15.4519	8.46316e-05	0.0365186
hsa-miR-6718-5p	-6.7396	-0.0637103	12.4164	0.000425571	0.122423
hsa-miR-4686	-7.76923	0.86628	11.844	0.000578485	0.124808
hsa-miR-766-5p	-3.45112	0.503689	10.1184	0.00146797	0.253372
hsa-miR-1275	2.16092	6.99887	9.48784	0.00206838	0.254528
hsa-miR-3619-3p	-6.06753	-0.566311	9.38671	0.00218564	0.254528
hsa-miR-934	-6.25056	-0.432813	9.24649	0.00235948	0.254528
hsa-miR-1291	1.70576	3.96701	8.28674	0.00399356	0.380093
hsa-miR-550a-3p	1.68397	2.23983	8.10911	0.00440432	0.380093
hsa-miR-122-5p	-3.52659	15.1025	7.89364	0.0049609	0.389205
hsa-miR-374c-5p	-7.03166	0.221271	7.46237	0.00630019	0.453088
hsa-miR-190a-5p	1.80656	3.11164	7.1324	0.00757032	0.502553
hsa-miR-374b-5p	1.138	9.37618	6.94719	0.00839512	0.50583
hsa-miR-6789-3p	-6.51726	-0.199625	6.86461	0.00879195	0.50583
hsa-miR-6735-3p	-6.39309	-0.319422	6.68703	0.00971171	0.523825
hsa-miR-7114-5p	-6.16722	-0.492678	6.56312	0.0104114	0.528529
hsa-miR-885-5p	-2.88167	4.45785	6.44723	0.0111126	0.530483
hsa-miR-122-3p	-3.08048	5.8791	6.28915	0.012148	0.530483
hsa-miR-26a-2-3p	1.36703	3.95501	6.19221	0.0128314	0.530483
hsa-miR-4688-3p/4688-5p	-6.4859	-0.309042	6.18159	0.0129086	0.530483
hsa-miR-216b-5p	-1.76505	1.57872	5.9766	0.0144969	0.564728
hsa-miR-1299	-3.11505	3.15695	5.91052	0.0150507	0.564728
hsa-miR-3609	1.8786	2.95689	5.55569	0.0184207	0.662378
hsa-miR-455-3p	-1.07872	8.67719	5.33687	0.020879	0.720742
hsa-miR-139-3p	-1.73274	2.73633	5.24768	0.021976	0.729434
hsa-miR-503-5p	-1.43329	6.26192	5.15968	0.0231171	0.738891
hsa-miR-206	-6.71748	-0.0315431	5.06339	0.0244364	0.753166
hsa-miR-96-5p	1.05448	7.46029	4.81072	0.0282833	0.783798
hsa-miR-4470-3p	-6.30443	-0.381716	4.80514	0.0283749	0.783798
hsa-miR-6843-3p	-6.19498	-0.454361	4.79197	0.0285927	0.783798
hsa-miR-5589-3p	-3.7254	1.03744	4.68087	0.0305002	0.783798
hsa-miR-3929	-6.0064	-0.610716	4.67823	0.0305472	0.783798
hsa-miR-424-3p	-1.57103	7.44781	4.65964	0.0308797	0.783798
hsa-miR-663a-3p	3.15718	0.667175	4.54674	0.0329814	0.813227
hsa-miR-625-5p	1.14715	3.79515	4.44436	0.0350166	0.829603
hsa-miR-192-3p	1.63501	4.84435	4.41161	0.0356952	0.829603
hsa-miR-6823-5p	-5.99982	-0.692511	4.37222	0.0365294	0.829603
hsa-miR-6875-5p	-5.93565	-0.76297	4.29719	0.0381754	0.844753
hsa-miR-200c-5p	1.67484	2.5747	4.17212	0.0410944	0.865485
hsa-miR-92b-5p	-1.41519	2.49322	4.17114	0.041118	0.865485
hsa-miR-10527-5p	-1.27626	2.60632	4.00578	0.0453446	0.931724
hsa-miR-150-5p	-1.51374	9.68136	3.94409	0.0470363	0.944007
hsa-miR-449c-5p	1.95517	2.18306	3.82724	0.050426	0.961549
hsa-miR-579-5p	1.58256	1.10483	3.82255	0.0505672	0.961549
hsa-miR-641	1.26917	3.07	3.79368	0.0514463	0.961549
hsa-miR-139-5p	-1.20847	8.29477	3.75072	0.0527847	0.961549
hsa-miR-3133	1.23994	2.20848	3.70245	0.0543327	0.961549
hsa-miR-492	-2.27696	0.490442	3.6944	0.0545955	0.961549
hsa-miR-9-5p	-3.32881	7.9851	3.54902	0.0595807	0.989685
hsa-miR-345-5p	0.816591	7.57325	3.53054	0.060248	0.989685
hsa-miR-342-5p	-1.56768	4.8754	3.48697	0.0618538	0.989685
hsa-miR-744-5p	-0.995306	8.28455	3.39821	0.0652673	0.989685
hsa-miR-1269b	-5.40036	3.33301	3.39129	0.0655418	0.989685
hsa-miR-451a	1.35182	9.72773	3.24536	0.0716258	0.989685
hsa-miR-374b-3p	0.942543	4.20809	3.15126	0.0758686	0.989685
hsa-miR-450a-2-3p	-1.3622	2.01182	3.12528	0.0770868	0.989685
hsa-miR-7974	1.47211	3.32422	3.08829	0.0788579	0.989685
hsa-miR-10a-3p	0.96656	9.08907	3.05049	0.0807129	0.989685
hsa-miR-19b-1-5p	1.76543	0.955744	3.04826	0.0808237	0.989685
hsa-miR-7-1-3p	0.9838	4.39148	3.0057	0.0829724	0.989685
hsa-miR-216a-5p	-1.71468	1.63802	2.98695	0.083938	0.989685
hsa-miR-502-5p	1.05746	1.58516	2.98347	0.0841188	0.989685
hsa-miR-490-5p	-3.13123	-0.539552	2.96153	0.085267	0.989685
hsa-miR-6503-5p	-1.29752	2.52849	2.92833	0.0870376	0.989685
hsa-miR-10a-5p	0.971485	15.0179	2.90888	0.0880933	0.989685
hsa-miR-651-5p	1.09428	3.18267	2.89503	0.0888533	0.989685
hsa-miR-9-3p	-2.72665	3.06355	2.87029	0.0902287	0.989685
hsa-let-7d-5p	-0.908882	11.3698	2.85539	0.0910681	0.989685
hsa-miR-4442	1.37284	0.811328	2.79629	0.0944826	0.989685
hsa-miR-193a-5p	-1.09741	7.59821	2.71036	0.0996985	0.989685
hsa-miR-26a-1-3p	0.972103	1.88973	2.7088	0.0997958	0.989685
hsa-miR-5701	1.34456	1.97855	2.69447	0.100697	0.989685
hsa-miR-885-3p	-3.34077	1.41984	2.6762	0.101858	0.989685
hsa-miR-485-3p	-1.2865	4.75806	2.64682	0.103757	0.989685
hsa-miR-629-5p	0.824394	6.75125	2.6105	0.106158	0.989685
hsa-miR-6761-5p	-2.35629	0.54047	2.57558	0.108525	0.989685
hsa-miR-21-3p	0.896174	6.62761	2.55474	0.109964	0.989685
hsa-miR-433-3p	-1.08641	4.12223	2.53854	0.111098	0.989685
hsa-miR-500a-5p/500b-5p	1.02162	4.17702	2.53279	0.111503	0.989685
hsa-miR-3130-5p	1.44585	1.06872	2.52944	0.11174	0.989685
hsa-miR-141-5p	1.25016	4.08575	2.50868	0.113221	0.989685
hsa-miR-339-3p	0.886603	7.664	2.49424	0.114264	0.989685
hsa-miR-509-3p	-1.54054	2.29099	2.45281	0.117315	0.989685
hsa-miR-580-3p	3.62426	-0.189145	2.38417	0.12257	0.989685
hsa-miR-4662a-5p	-1.38177	1.47456	2.38171	0.122763	0.989685
hsa-miR-25-5p	0.927329	5.1091	2.36622	0.123987	0.989685
hsa-miR-195-3p	-1.12975	5.47453	2.35836	0.124613	0.989685
hsa-miR-23b-5p	-1.12157	4.35413	2.3566	0.124754	0.989685
hsa-miR-449a/449b-5p	1.72941	1.43108	2.35164	0.125151	0.989685
hsa-miR-10399-3p	-1.1291	4.48865	2.3465	0.125565	0.989685
hsa-miR-1247-5p	-1.60267	7.19653	2.33833	0.126225	0.989685
hsa-miR-3158-3p	0.851202	3.62811	2.3282	0.127049	0.989685
hsa-miR-4683	-0.986467	1.32098	2.31599	0.128049	0.989685
hsa-miR-122b-5p	-2.09696	0.546295	2.27416	0.131546	0.989685
hsa-miR-4659a-3p/4659b-3p	1.11007	1.33096	2.25494	0.133188	0.989685
hsa-let-7a-5p/7c-5p	-0.809108	15.4427	2.2101	0.13711	0.989685
hsa-miR-1285-5p	0.868486	1.71694	2.15301	0.142291	0.989685
hsa-miR-592	-1.44124	6.35149	2.15224	0.142362	0.989685
hsa-miR-3937-3p	-2.49343	1.07254	2.15202	0.142383	0.989685
hsa-miR-5699-3p	1.7785	0.0712543	2.12076	0.145314	0.989685
hsa-miR-15a-5p	0.76597	5.1695	2.06288	0.150924	0.989685
hsa-miR-1843	-0.862894	5.28585	2.01401	0.155853	0.989685
hsa-miR-296-3p	-1.53032	4.01554	1.98108	0.159277	0.989685
hsa-miR-125b-2-3p	-1.03318	5.86558	1.9802	0.159369	0.989685
hsa-miR-9903	2.08548	0.729187	1.98018	0.159371	0.989685
hsa-miR-629-3p	0.752266	2.54906	1.96606	0.160867	0.989685
hsa-miR-10401-3p	1.61375	0.766689	1.95259	0.162308	0.989685
hsa-miR-548ah-3p/548am-3p	-1.01323	2.35889	1.93045	0.16471	0.989685
hsa-miR-374a-5p	0.730717	7.90789	1.90894	0.167081	0.989685
hsa-miR-320a-3p/320b/320c/320d/320e	-0.771636	11.2796	1.88371	0.169913	0.989685
hsa-miR-3917	2.05924	0.0979009	1.87404	0.171013	0.989685
hsa-miR-212-5p	-0.79507	4.05141	1.86456	0.172099	0.989685
hsa-miR-382-5p	-0.911289	6.0357	1.85256	0.173486	0.989685
hsa-miR-150-3p	-0.991584	2.7634	1.85219	0.173529	0.989685
hsa-miR-146b-3p	-0.979204	8.1057	1.8443	0.174447	0.989685
hsa-miR-16-5p	0.68759	10.1024	1.84006	0.174944	0.989685
hsa-let-7d-3p	-0.644277	9.68891	1.83423	0.175629	0.989685
hsa-miR-508-3p	-1.53721	1.61849	1.81347	0.178093	0.989685
hsa-miR-6505-5p	-2.46245	-0.374898	1.80561	0.179036	0.989685
hsa-miR-5588-5p	-1.67669	0.36038	1.80437	0.179185	0.989685
hsa-miR-1262	0.833414	1.35449	1.80357	0.179282	0.989685
hsa-miR-378a-3p/378c/378d/378e	0.731003	12.4418	1.76749	0.183693	0.989685
hsa-miR-143-5p	0.661779	8.00778	1.75472	0.185284	0.989685
hsa-miR-4755-5p	1.15534	1.26127	1.74671	0.186291	0.989685
hsa-miR-4636-5p	0.923352	2.19683	1.7387	0.187304	0.989685
hsa-miR-141-3p	0.960888	8.50272	1.71472	0.190374	0.989685
hsa-miR-135b-3p	0.945539	3.65672	1.70599	0.191506	0.989685
hsa-let-7b-5p	-0.901178	14.1333	1.69935	0.192373	0.989685
hsa-miR-550a-3-5p/550a-5p/550b-2-5p	0.781994	3.67956	1.69492	0.192954	0.989685
hsa-miR-4524a-3p	-1.66027	0.548196	1.68815	0.193845	0.989685
hsa-miR-4684-3p	1.07213	1.90688	1.68797	0.193868	0.989685
hsa-miR-3605-5p	-0.865355	1.7641	1.6875	0.193931	0.989685
hsa-miR-370-3p	-0.754524	7.4623	1.68603	0.194125	0.989685
hsa-miR-484	-0.673401	8.7678	1.67541	0.195536	0.989685
hsa-miR-1248	0.95369	3.08971	1.67258	0.195913	0.989685
hsa-miR-576-3p	0.829885	3.56423	1.65254	0.198613	0.989685
hsa-miR-1296-5p	0.631728	6.07845	1.64917	0.199072	0.989685
hsa-miR-363-3p	-1.03693	6.31734	1.64673	0.199405	0.989685
hsa-miR-6503-3p	-0.920674	2.58747	1.64523	0.199609	0.989685
hsa-miR-3127-3p	-0.976508	1.94763	1.64242	0.199994	0.989685
hsa-miR-1266-5p	1.01506	1.78487	1.63686	0.200757	0.989685
hsa-miR-548a-3p	1.61405	-0.287841	1.62922	0.201811	0.989685
hsa-miR-135b-5p	0.900118	8.54715	1.6028	0.205508	0.989685
hsa-miR-675-3p	1.16112	3.63144	1.59794	0.206195	0.989685
hsa-miR-450a-5p	-0.926656	6.20149	1.58548	0.207973	0.989685
hsa-miR-2110	-0.668249	4.79229	1.58147	0.208549	0.989685
hsa-miR-1229-3p	-0.915033	1.85698	1.57031	0.210162	0.989685
hsa-miR-6501-5p	-0.818226	2.09843	1.55958	0.211727	0.989685
hsa-miR-548ap-5p/548j-5p	-0.821354	1.61829	1.54649	0.213654	0.989685
hsa-miR-584-3p	1.4223	1.00069	1.54573	0.213767	0.989685
hsa-miR-6842-3p	-0.661099	4.3288	1.52723	0.216528	0.989685
hsa-miR-10399-5p	-1.28011	1.15914	1.52594	0.216723	0.989685
hsa-miR-328-3p	-0.81113	8.64695	1.51739	0.218015	0.989685
hsa-let-7c-3p	-1.07034	1.68687	1.51306	0.218673	0.989685
hsa-miR-576-5p	0.622217	4.77455	1.5107	0.219032	0.989685
hsa-miR-365b-5p	-0.879181	2.43836	1.48938	0.222312	0.989685
hsa-miR-25-3p	0.577034	12.1187	1.47938	0.223872	0.989685
hsa-miR-664a-5p	-0.85064	4.46768	1.47571	0.224447	0.989685
hsa-miR-4709-3p	-2.7008	-0.403225	1.47268	0.224924	0.989685
hsa-miR-1180-3p	-1.05439	7.58934	1.46292	0.226467	0.989685
hsa-miR-543	-0.856962	6.62193	1.45329	0.228	0.989685
hsa-miR-3064-5p	-0.996256	1.74602	1.45041	0.228462	0.989685
hsa-miR-3913-5p	0.661621	2.55897	1.44538	0.22927	0.989685
hsa-miR-7976	0.618645	2.59148	1.42389	0.232764	0.989685
hsa-miR-21-5p	0.547218	16.1599	1.40593	0.235733	0.989685
hsa-miR-184	1.43503	1.41091	1.40388	0.236075	0.989685
hsa-miR-487a-5p	-0.964851	2.34439	1.39773	0.237104	0.989685
hsa-miR-4999-5p	-0.677629	1.17821	1.39746	0.23715	0.989685
hsa-miR-374a-3p	0.785683	3.22392	1.37781	0.240475	0.989685
hsa-miR-30a-3p	-0.802064	7.78106	1.37459	0.241025	0.989685
hsa-miR-1247-3p	-1.09295	4.35309	1.37062	0.241705	0.989685
hsa-miR-9983-3p	1.46524	0.876713	1.36471	0.242724	0.989685
hsa-miR-128-1-5p	0.89406	1.03555	1.36424	0.242803	0.989685
hsa-miR-190b-5p	-0.710675	2.7772	1.35948	0.243627	0.989685
hsa-miR-548t-5p	1.94256	-0.600863	1.35165	0.244991	0.989685
hsa-miR-4664-3p	-1.03989	3.71871	1.32914	0.248958	0.989685
hsa-miR-3157-5p	0.732057	0.404339	1.32774	0.249207	0.989685
hsa-miR-493-5p	-0.655052	7.94996	1.32523	0.249656	0.989685
hsa-miR-615-3p	-1.0219	3.06833	1.3241	0.249858	0.989685
hsa-miR-663b	0.92227	2.12351	1.31477	0.251533	0.989685
hsa-miR-3928-3p	-0.612774	2.11036	1.31269	0.251907	0.989685
hsa-miR-4430	2.02211	0.0889394	1.31084	0.252243	0.989685
hsa-miR-3188-3p	-2.05398	-0.0928685	1.3096	0.252467	0.989685
hsa-miR-3691-5p	1.13682	0.0985496	1.30553	0.253205	0.989685
hsa-miR-143-3p	0.624794	14.8841	1.29739	0.254691	0.989685
hsa-miR-432-5p	-0.864802	4.90954	1.28594	0.256798	0.989685
hsa-miR-323a-3p	-0.757127	4.35037	1.2834	0.257267	0.989685
hsa-miR-30c-2-3p	-0.814819	5.3914	1.27933	0.258024	0.989685
hsa-miR-192-5p/215-5p	0.742643	15.7126	1.27777	0.258315	0.989685
hsa-miR-29b-2-5p	-0.596939	3.72317	1.27278	0.259246	0.989685
hsa-miR-664b-5p	-0.888414	1.84741	1.27025	0.25972	0.989685
hsa-miR-582-5p	0.790103	2.99241	1.26638	0.260447	0.989685
hsa-miR-5091	0.803163	1.25395	1.26072	0.261514	0.989685
hsa-miR-425-5p	0.693521	9.31507	1.24969	0.263612	0.989685
hsa-miR-127-3p	-0.654453	10.7437	1.23931	0.265603	0.989685
hsa-miR-329-3p	-0.75308	4.90505	1.2359	0.266262	0.989685
hsa-miR-4488	-1.618	4.89017	1.23559	0.266322	0.989685
hsa-miR-219a-1-3p	0.653866	2.25872	1.22637	0.268115	0.989685
hsa-miR-299-3p	-1.04166	0.378505	1.22309	0.268754	0.989685
hsa-miR-589-3p	1.69209	0.260644	1.21877	0.269601	0.989685
hsa-miR-5589-5p	-1.78912	1.07758	1.21361	0.270618	0.989685
hsa-miR-942-3p	0.881908	0.239898	1.17581	0.27821	0.989685
hsa-miR-29c-5p	0.576842	5.06512	1.16983	0.279435	0.989685
hsa-miR-542-3p	-0.97585	3.11684	1.16571	0.280285	0.989685
hsa-miR-450b-5p	-0.8361	4.41882	1.16102	0.281254	0.989685
hsa-miR-329-5p	-1.97154	-0.422699	1.15884	0.281705	0.989685
hsa-miR-548l	-0.860573	0.798473	1.1486	0.283841	0.989685
hsa-miR-627-3p	0.556273	1.56521	1.14775	0.28402	0.989685
hsa-miR-548aa/548ap-3p/548t-3p	2.19691	-0.539499	1.14727	0.284122	0.989685
hsa-miR-16-1-3p	1.58218	-0.135051	1.14571	0.284449	0.989685
hsa-miR-196a-5p	-0.870084	9.09653	1.13674	0.286341	0.989685
hsa-miR-1226-3p	-1.00297	3.56364	1.13651	0.28639	0.989685
hsa-miR-3179-3p	0.734626	0.47276	1.12808	0.288185	0.989685
hsa-miR-548p	-0.76138	2.21024	1.12648	0.288528	0.989685
hsa-miR-3652-5p	1.36232	0.79154	1.12345	0.289177	0.989685
hsa-miR-6716-3p	-1.01835	2.38122	1.11045	0.291983	0.989685
hsa-miR-26b-5p	-0.453468	13.279	1.07845	0.299045	0.989685
hsa-miR-196b-5p	-1.27377	11.9312	1.0673	0.301557	0.989685
hsa-miR-92b-3p	-0.591566	8.36202	1.05265	0.304899	0.989685
hsa-miR-6769b-3p	1.77838	-0.355545	1.04532	0.306588	0.989685
hsa-miR-134-5p	-0.627396	6.41255	1.0402	0.307775	0.989685
hsa-miR-10525-3p	0.904836	1.3216	1.0364	0.30866	0.989685
hsa-miR-548o-3p	0.683033	5.4923	1.0322	0.309643	0.989685
hsa-miR-28-3p	0.445642	10.4789	1.02794	0.310642	0.989685
hsa-miR-185-3p	-0.569963	4.88852	1.02031	0.312445	0.989685
hsa-miR-1285-3p	0.590535	3.24434	1.01576	0.313526	0.989685
hsa-miR-362-5p	0.610916	6.82887	1.01219	0.31438	0.989685
hsa-miR-30b-3p	-0.541568	4.35557	0.99965	0.317395	0.989685
hsa-miR-203a-3p	-0.863766	11.2785	0.990894	0.319524	0.989685
hsa-miR-7706	-0.548262	5.15335	0.984479	0.321096	0.989685
hsa-miR-196a-1-3p	0.858174	1.81873	0.981651	0.321791	0.989685
hsa-miR-338-5p	-0.972928	6.2544	0.98162	0.321799	0.989685
hsa-miR-1-3p	0.735054	7.75567	0.98098	0.321957	0.989685
hsa-miR-181c-5p	0.561776	4.45955	0.974857	0.323472	0.989685
hsa-miR-215-3p	-1.93945	5.94836	0.970538	0.324546	0.989685
hsa-miR-760	-0.601511	3.00225	0.964917	0.325951	0.989685
hsa-miR-632	1.01696	0.632712	0.962396	0.326584	0.989685
hsa-miR-4791	0.895489	2.4603	0.955243	0.328388	0.989685
hsa-miR-4492	-4.22421	4.73345	0.953697	0.32878	0.989685
hsa-miR-29c-3p	0.55013	4.82328	0.952817	0.329003	0.989685
hsa-miR-937-3p	-0.765775	3.46329	0.952725	0.329027	0.989685
hsa-miR-6873-3p	-0.491278	2.00495	0.951778	0.329267	0.989685
hsa-miR-6741-3p	-1.09722	0.134314	0.948293	0.330154	0.989685
hsa-miR-3615-3p	-0.501001	7.20713	0.947937	0.330245	0.989685
hsa-miR-187-3p	-1.15289	1.53057	0.946337	0.330653	0.989685
hsa-miR-326-3p	-0.506072	5.62784	0.946149	0.330702	0.989685
hsa-miR-548az-5p	0.846435	2.54367	0.945642	0.330831	0.989685
hsa-miR-642a-5p	-0.705486	2.87102	0.928545	0.335241	0.989685
hsa-miR-142-5p	-0.693532	8.27882	0.926047	0.335892	0.989685
hsa-miR-340-3p	-0.560807	6.71767	0.924383	0.336327	0.989685
hsa-miR-375-3p	0.932941	11.185	0.9124	0.339478	0.989685
hsa-miR-223-5p	-0.764539	5.77589	0.910066	0.340097	0.989685
hsa-let-7g-5p	-0.449205	15.9408	0.90992	0.340136	0.989685
hsa-miR-3662	1.16455	-0.087704	0.89278	0.344725	0.989685
hsa-miR-182-5p	0.464336	10.99	0.887448	0.34617	0.989685
hsa-miR-6737-3p	-1.72444	0.188619	0.88376	0.347174	0.989685
hsa-miR-7705	-0.975213	1.44066	0.87093	0.350698	0.989685
hsa-miR-3144-3p	1.28504	1.79185	0.868803	0.351287	0.989685
hsa-miR-6511b-5p	1.706	-0.111495	0.866689	0.351874	0.989685
hsa-miR-501-5p	0.51237	4.56297	0.853027	0.355698	0.989685
hsa-miR-490-3p	-1.50492	0.888158	0.851283	0.35619	0.989685
hsa-miR-4521	-0.788483	1.55446	0.843403	0.358425	0.989685
hsa-miR-149-5p	-0.660194	6.58796	0.842682	0.358631	0.989685
hsa-miR-2277-5p	0.493799	3.328	0.837315	0.360166	0.989685
hsa-let-7b-3p	-0.546997	6.89232	0.834456	0.360987	0.989685
hsa-miR-144-3p	0.837729	0.434656	0.83231	0.361605	0.989685
hsa-let-7f-5p	-0.383962	15.4918	0.81917	0.365423	0.989685
hsa-miR-767-3p	1.94943	-0.34809	0.815086	0.366621	0.989685
hsa-miR-6715a-3p	-1.96933	0.311638	0.80506	0.369585	0.989685
hsa-miR-377-5p	-0.530183	2.5404	0.803401	0.370078	0.989685
hsa-miR-3065-3p	-1.07572	0.52544	0.801134	0.370754	0.989685
hsa-miR-4661-5p	0.668963	2.16881	0.79117	0.373747	0.989685
hsa-miR-191-5p	-0.420394	13.6262	0.790843	0.373845	0.989685
hsa-miR-1273c	0.916668	0.790379	0.79084	0.373846	0.989685
hsa-miR-624-5p	0.565959	1.1079	0.788925	0.374425	0.989685
hsa-miR-552-3p	0.843246	9.96991	0.784095	0.375892	0.989685
hsa-miR-628-5p	-0.499404	2.46375	0.779689	0.377236	0.989685
hsa-miR-6502-5p	-1.4317	0.263501	0.777445	0.377924	0.989685
hsa-miR-2277-3p	0.776202	1.50539	0.776332	0.378265	0.989685
hsa-miR-99a-3p	-0.5669	3.05566	0.766504	0.381301	0.989685
hsa-miR-491-5p	0.495914	2.4416	0.760387	0.383207	0.989685
hsa-miR-508-5p	-1.90185	-0.567303	0.76003	0.383319	0.989685
hsa-miR-224-3p	0.505167	3.53876	0.756683	0.384369	0.989685
hsa-miR-223-3p	-0.696593	9.06736	0.754089	0.385185	0.989685
hsa-miR-424-5p	-0.673317	4.42527	0.753	0.385528	0.989685
hsa-miR-3605-3p	-0.607375	3.98251	0.751633	0.38596	0.989685
hsa-miR-3199-5p	-0.524954	0.761826	0.750475	0.386326	0.989685
hsa-miR-887-3p	0.572365	0.944458	0.749786	0.386544	0.989685
hsa-miR-487b-5p	-1.29993	0.359454	0.748116	0.387073	0.989685
hsa-miR-574-3p	-0.545416	9.2938	0.744633	0.388181	0.989685
hsa-miR-33a-5p	1.30464	-0.250646	0.743969	0.388392	0.989685
hsa-miR-653-5p	0.671962	0.856141	0.743846	0.388432	0.989685
hsa-miR-1284-5p	-0.83428	0.0206971	0.742751	0.388781	0.989685
hsa-miR-3116	1.30287	-0.213426	0.740353	0.389548	0.989685
hsa-miR-95-3p	0.546063	10.3743	0.738812	0.390042	0.989685
hsa-miR-125b-5p	-0.645637	12.3766	0.736229	0.390871	0.989685
hsa-miR-4713-5p	1.1509	0.784789	0.731847	0.392285	0.989685
hsa-miR-4525-3p	1.36074	0.201928	0.731631	0.392355	0.989685
hsa-miR-29a-3p	0.459199	13.1624	0.722334	0.39538	0.989685
hsa-miR-3617-5p	-0.615344	2.58134	0.720046	0.396129	0.989685
hsa-miR-99a-5p	-0.647645	13.4702	0.716011	0.397456	0.989685
hsa-miR-92a-1-5p	0.472446	5.65548	0.714445	0.397972	0.989685
hsa-miR-671-5p	0.450425	3.88414	0.711399	0.39898	0.989685
hsa-miR-656-3p	-0.670409	1.95048	0.707813	0.400171	0.989685
hsa-miR-93-5p	0.474042	11.5618	0.701469	0.402291	0.989685
hsa-miR-429	-0.723064	11.512	0.701447	0.402298	0.989685
hsa-miR-887-5p	-0.994449	0.485996	0.699313	0.403014	0.989685
hsa-miR-485-5p	-0.595922	3.52299	0.694866	0.404514	0.989685
hsa-miR-378a-5p	0.434001	6.02743	0.689554	0.406316	0.989685
hsa-miR-6833-3p	-0.466479	2.2763	0.680282	0.409489	0.989685
hsa-miR-4746-5p	0.857717	0.873592	0.676883	0.410662	0.989685
hsa-miR-668-3p	-0.76925	1.64453	0.669772	0.413131	0.989685
hsa-miR-497-5p	-0.470872	5.62457	0.664624	0.414932	0.989685
hsa-miR-6753-3p	1.93862	-0.845358	0.66284	0.415559	0.989685
hsa-miR-3182	0.613362	1.53206	0.651089	0.419724	0.989685
hsa-miR-365a-3p/365b-3p	-0.472738	6.83593	0.650174	0.420051	0.989685
hsa-miR-136-5p	-0.717919	2.11234	0.648896	0.420508	0.989685
hsa-miR-2115-3p	-1.54959	0.0892918	0.646446	0.421386	0.989685
hsa-miR-7155-3p	-0.835518	1.88403	0.646439	0.421389	0.989685
hsa-miR-148a-3p	0.511393	15.3487	0.645724	0.421646	0.989685
hsa-miR-103a-1-5p/103a-2-5p	0.621958	0.599652	0.645628	0.42168	0.989685
hsa-miR-6724-5p	0.879788	2.0627	0.6454	0.421762	0.989685
hsa-miR-147b-5p	-0.612238	1.91991	0.644343	0.422142	0.989685
hsa-miR-132-3p	-0.420984	7.02635	0.64279	0.422702	0.989685
hsa-miR-296-5p	-0.827842	4.30602	0.64023	0.423628	0.989685
hsa-miR-454-3p	0.470478	6.07397	0.637908	0.424469	0.989685
hsa-let-7i-5p	-0.368658	14.8287	0.636679	0.424916	0.989685
hsa-miR-4632-3p	-0.713433	0.575054	0.636501	0.424981	0.989685
hsa-miR-335-3p	0.488733	9.52924	0.633471	0.426085	0.989685
hsa-miR-3177-3p	0.60001	1.28726	0.631103	0.426951	0.989685
hsa-miR-221-5p	0.369669	6.55978	0.629566	0.427514	0.989685
hsa-miR-26b-3p	-0.420847	4.71511	0.626775	0.428541	0.989685
hsa-miR-4685-3p	-0.481417	1.53934	0.626215	0.428747	0.989685
hsa-miR-24-1-5p	-0.460011	4.67142	0.618345	0.431663	0.989685
hsa-miR-6818-3p	1.03407	0.335736	0.617937	0.431815	0.989685
hsa-miR-6748-3p	-1.60766	-0.413087	0.616305	0.432424	0.989685
hsa-miR-330-3p	-0.414552	5.72793	0.613898	0.433324	0.989685
hsa-miR-382-3p	-0.431364	4.64523	0.602547	0.437608	0.989685
hsa-miR-361-5p	0.346408	8.35957	0.601197	0.438122	0.989685
hsa-let-7a-3p	-0.367032	7.54486	0.596021	0.4401	0.989685
hsa-miR-4508	-1.18357	5.19011	0.593087	0.441228	0.989685
hsa-miR-151a-5p/151b	0.388157	8.19805	0.589705	0.442533	0.989685
hsa-miR-17-3p	0.5094	3.63249	0.586262	0.443868	0.989685
hsa-miR-504-5p	-0.482435	6.62755	0.584739	0.444461	0.989685
hsa-miR-148a-5p	0.483418	7.34839	0.583628	0.444894	0.989685
hsa-miR-125a-5p	-0.561099	13.5189	0.581777	0.445616	0.989685
hsa-miR-144-5p	0.583458	2.13805	0.577581	0.447262	0.989685
hsa-miR-1301-3p	-0.388161	6.15942	0.576669	0.447621	0.989685
hsa-miR-20a-3p	0.647678	2.25005	0.576435	0.447713	0.989685
hsa-miR-4743-5p	1.88931	-0.676214	0.575771	0.447975	0.989685
hsa-miR-301a-5p	-0.557547	2.84109	0.575194	0.448202	0.989685
hsa-miR-654-5p	-0.46949	3.91061	0.574644	0.448419	0.989685
hsa-miR-6750-5p	1.82235	-0.70849	0.573998	0.448674	0.989685
hsa-miR-335-5p	0.540684	5.93024	0.572652	0.449207	0.989685
hsa-miR-552-5p	0.715088	8.81486	0.570445	0.450082	0.989685
hsa-miR-383-5p	-0.794052	2.14311	0.570273	0.450151	0.989685
hsa-miR-23a-3p/23b-3p	-0.388553	13.7582	0.570075	0.450229	0.989685
hsa-miR-4639-5p	-0.956512	0.371459	0.563926	0.452683	0.989685
hsa-miR-548q	-0.392766	1.74637	0.554524	0.456475	0.989685
hsa-miR-652-3p	0.387393	8.05172	0.54744	0.459366	0.989685
hsa-miR-505-3p	-0.372914	8.18662	0.543402	0.461026	0.989685
hsa-miR-152-3p	-0.421377	10.1176	0.54158	0.461779	0.989685
hsa-miR-199b-5p	-0.510717	8.19238	0.540788	0.462106	0.989685
hsa-miR-30d-5p	-0.382552	13.7989	0.539958	0.46245	0.989685
hsa-miR-6758-5p	1.47111	-0.772908	0.539544	0.462622	0.989685
hsa-miR-5193-3p	-0.798527	0.981758	0.539446	0.462662	0.989685
hsa-miR-346	-0.730611	0.696616	0.539071	0.462818	0.989685
hsa-miR-590-3p	0.673992	1.85518	0.538998	0.462848	0.989685
hsa-miR-598-3p	0.466233	4.61121	0.537113	0.463632	0.989685
hsa-miR-20a-5p	0.539053	11.493	0.536858	0.463738	0.989685
hsa-miR-4708-3p	-1.05574	1.35569	0.52971	0.466729	0.989685
hsa-miR-3194-3p	0.599294	-0.0472639	0.527117	0.467821	0.989685
hsa-miR-1294-5p	0.472142	1.57642	0.525122	0.468665	0.989685
hsa-miR-195-5p	-0.484773	7.07721	0.523924	0.469173	0.989685
hsa-miR-1278	0.434272	1.80692	0.520756	0.470519	0.989685
hsa-let-7f-2-3p	1.06159	2.92187	0.518344	0.471549	0.989685
hsa-miR-29b-3p	0.43568	6.88274	0.517735	0.471809	0.989685
hsa-miR-125b-1-3p	-0.577892	5.4956	0.517646	0.471848	0.989685
hsa-miR-487a-3p	-0.431166	1.26343	0.51607	0.472523	0.989685
hsa-miR-152-5p	0.55013	1.41876	0.511655	0.474423	0.989685
hsa-miR-323b-3p	-0.471732	2.64708	0.509879	0.475191	0.989685
hsa-miR-505-5p	-0.472812	3.14885	0.50805	0.475984	0.989685
hsa-miR-454-5p	-0.439696	2.45744	0.506233	0.476774	0.989685
hsa-miR-27a-5p	0.489041	7.22544	0.505777	0.476973	0.989685
hsa-miR-675-5p	1.14175	2.98624	0.495425	0.481517	0.989685
hsa-miR-1295b-3p	-1.0672	0.466397	0.495123	0.481651	0.989685
hsa-miR-191-3p	-0.403571	3.55482	0.493647	0.482305	0.989685
hsa-miR-5187-5p	-0.882509	0.200355	0.491716	0.483163	0.989685
hsa-miR-200c-3p	0.422006	14.4204	0.489758	0.484035	0.989685
hsa-miR-6882-5p	-0.816326	0.978351	0.489062	0.484346	0.989685
hsa-miR-1303-3p	-0.360918	5.54603	0.48861	0.484548	0.989685
hsa-miR-6747-3p	-0.402021	2.22464	0.487673	0.484967	0.989685
hsa-miR-1271-5p	-0.430064	4.96227	0.481257	0.487853	0.989685
hsa-miR-5699-5p	0.768118	0.173744	0.480621	0.488141	0.989685
hsa-miR-181b-2-3p	1.07467	-0.194834	0.47724	0.489675	0.989685
hsa-miR-214-3p	-0.522852	10.0261	0.477204	0.489692	0.989685
hsa-miR-4772-5p	0.838344	-0.470809	0.475554	0.490443	0.989685
hsa-miR-6513-3p	-0.617013	1.55659	0.474237	0.491044	0.989685
hsa-miR-199a-3p/199b-3p	-0.467495	14.3644	0.473919	0.49119	0.989685
hsa-miR-4742-3p	-0.399175	1.61404	0.471708	0.492203	0.989685
hsa-miR-582-3p	0.548431	3.44512	0.471092	0.492485	0.989685
hsa-miR-5100	-0.544994	0.70956	0.466244	0.49472	0.989685
hsa-miR-539-3p	-1.01114	0.351916	0.464846	0.495368	0.989685
hsa-miR-431-3p	-0.64273	2.03974	0.460668	0.497312	0.989685
hsa-miR-3617-3p	-0.872528	0.430126	0.456645	0.499196	0.989685
hsa-let-7f-1-3p	0.347141	4.86547	0.454113	0.500388	0.989685
hsa-miR-181a-5p	-0.389328	12.7023	0.453066	0.500883	0.989685
hsa-miR-3664-3p	0.492974	1.01293	0.452167	0.501308	0.989685
hsa-miR-29a-5p	0.468908	2.65359	0.451172	0.501779	0.989685
hsa-miR-605-3p	0.88609	-0.0225405	0.45054	0.502078	0.989685
hsa-miR-103a-3p/107	-0.362587	12.5518	0.447856	0.503355	0.989685
hsa-miR-544b-3p	1.40639	-0.480128	0.444547	0.504936	0.989685
hsa-miR-1273h-3p	-0.389918	1.63777	0.443638	0.505372	0.989685
hsa-miR-4286	0.322025	4.74824	0.443104	0.505628	0.989685
hsa-miR-766-3p	-0.421519	3.18114	0.440545	0.506859	0.989685
hsa-miR-361-3p	0.291374	9.80921	0.43944	0.507393	0.989685
hsa-miR-4709-5p	-0.491841	0.648075	0.437667	0.508251	0.989685
hsa-miR-1246	0.820424	10.9169	0.43716	0.508497	0.989685
hsa-miR-616-5p	0.41849	0.711208	0.430974	0.511512	0.989685
hsa-miR-6774-5p	-0.761055	0.215753	0.429917	0.51203	0.989685
hsa-miR-653-3p	0.512336	0.448265	0.427773	0.513084	0.989685
hsa-miR-509-3-5p	-0.616009	2.644	0.426494	0.513714	0.989685
hsa-miR-4449	-0.913363	4.13554	0.421807	0.516037	0.989685
hsa-miR-1255b-5p	-0.637239	0.206703	0.419251	0.517311	0.989685
hsa-miR-622	-1.76621	0.371521	0.418879	0.517497	0.989685
hsa-miR-1307-3p	-0.345002	9.87628	0.418101	0.517886	0.989685
hsa-miR-93-3p	0.37229	4.97165	0.417626	0.518124	0.989685
hsa-miR-155-5p	-0.371192	10.578	0.415661	0.51911	0.989685
hsa-miR-584-5p	0.587099	6.84154	0.415184	0.51935	0.989685
hsa-miR-132-5p	-0.368858	6.22886	0.414014	0.519939	0.989685
hsa-miR-511-3p	0.45601	1.63656	0.41359	0.520153	0.989685
hsa-miR-106b-5p	0.474739	7.72374	0.413142	0.520379	0.989685
hsa-miR-340-5p	-0.409301	7.61935	0.412206	0.520852	0.989685
hsa-miR-942-5p	0.352806	4.49772	0.410545	0.521693	0.989685
hsa-miR-3180-5p	1.60945	2.88667	0.409517	0.522215	0.989685
hsa-miR-548at-5p	-0.6971	-0.484632	0.407511	0.523235	0.989685
hsa-miR-4479-3p	-1.34257	0.0571025	0.405101	0.524466	0.989685
hsa-miR-4645-3p	-0.370034	1.64386	0.402715	0.525691	0.989685
hsa-miR-1908-5p	1.01259	0.0240161	0.397358	0.528457	0.989685
hsa-miR-654-3p	-0.365871	7.19572	0.389631	0.532493	0.989685
hsa-miR-3940-3p	-0.484371	1.35943	0.381838	0.536621	0.989685
hsa-miR-146a-5p	0.374295	11.9924	0.381031	0.537052	0.989685
hsa-miR-676-3p	-0.471945	1.47743	0.381002	0.537068	0.989685
hsa-miR-4728-3p	-0.379691	2.58475	0.379617	0.537808	0.989685
hsa-miR-4804-5p	0.797809	-0.630151	0.378918	0.538183	0.989685
hsa-miR-643-3p	0.500275	0.592138	0.376101	0.539698	0.989685
hsa-miR-20b-5p	-0.497138	4.07024	0.372598	0.541592	0.989685
hsa-miR-6715b-3p	0.473916	2.58756	0.372089	0.541868	0.989685
hsa-miR-379-3p	-0.363369	2.47326	0.369834	0.543095	0.989685
hsa-miR-92a-3p	0.303816	14.1599	0.369381	0.543342	0.989685
hsa-miR-22-3p	-0.299843	10.9037	0.3681	0.544042	0.989685
hsa-miR-10392-5p	0.481608	0.893015	0.362388	0.547183	0.989685
hsa-miR-1227-3p	-1.54603	0.464233	0.361156	0.547865	0.989685
hsa-miR-652-5p	0.739954	-0.0973401	0.358455	0.549365	0.989685
hsa-miR-548av-5p/548k	0.340324	3.55884	0.357613	0.549835	0.989685
hsa-miR-370-5p	-0.436137	0.693573	0.351669	0.55317	0.989685
hsa-miR-30a-5p	-0.327905	10.7044	0.34965	0.554312	0.989685
hsa-miR-331-3p	0.265388	6.63123	0.348727	0.554835	0.989685
hsa-miR-4484	1.27622	-0.519369	0.344625	0.557172	0.989685
hsa-miR-548ak/548w	0.492355	0.320087	0.343105	0.558043	0.989685
hsa-miR-532-5p	0.298943	10.5306	0.340851	0.559338	0.989685
hsa-miR-183-5p	0.300423	10.61	0.340156	0.559739	0.989685
hsa-miR-105-5p	1.1165	2.75592	0.337246	0.561423	0.989685
hsa-miR-4677-5p	0.402527	0.413954	0.335355	0.562523	0.989685
hsa-miR-660-5p	0.350029	6.167	0.334596	0.562965	0.989685
hsa-miR-3909-3p	-0.324421	4.52321	0.333686	0.563497	0.989685
hsa-miR-377-3p	-0.542629	0.29797	0.333128	0.563823	0.989685
hsa-miR-1306-5p	-0.371432	2.66082	0.332883	0.563967	0.989685
hsa-miR-6821-5p	1.51696	-0.0933749	0.329317	0.566062	0.989685
hsa-miR-6743-3p	0.865945	-0.516256	0.324185	0.569103	0.989685
hsa-miR-30e-3p	-0.266603	9.10044	0.322415	0.57016	0.989685
hsa-miR-556-3p	0.482205	0.96757	0.322401	0.570168	0.989685
hsa-miR-3614-5p	-0.586348	2.04033	0.322062	0.570371	0.989685
hsa-miR-642a-3p/642b-3p	0.663386	0.111989	0.319266	0.572049	0.989685
hsa-miR-6798-3p	-1.42439	-0.136996	0.31881	0.572323	0.989685
hsa-miR-130b-3p	0.3773	5.13789	0.318026	0.572796	0.989685
hsa-miR-12136	-0.500898	5.01365	0.313381	0.575613	0.989685
hsa-miR-549a-3p	0.465855	3.34357	0.310965	0.577088	0.989685
hsa-miR-130b-5p	-0.300696	7.12534	0.307558	0.579182	0.989685
hsa-miR-3155a-5p	0.740901	1.09909	0.307364	0.579302	0.989685
hsa-miR-616-3p	-0.835519	0.458813	0.306666	0.579734	0.989685
hsa-miR-1276	-0.999165	0.281177	0.306087	0.580091	0.989685
hsa-miR-199a-5p	-0.348245	12.297	0.303596	0.581637	0.989685
hsa-miR-452-5p	0.347005	8.06265	0.30201	0.582625	0.989685
hsa-miR-3679-5p	0.319239	2.78379	0.2998	0.584008	0.989685
hsa-miR-548ay-3p	-0.830458	0.606921	0.299768	0.584028	0.989685
hsa-miR-4640-3p	-0.778604	0.0538716	0.298416	0.584877	0.989685
hsa-miR-514a-3p	-0.399293	1.55096	0.297622	0.585377	0.989685
hsa-miR-376a-3p/376b-3p	-0.371262	0.863937	0.294389	0.587421	0.989685
hsa-miR-3074-5p	0.311444	2.30159	0.293549	0.587955	0.989685
hsa-miR-378i	1.28779	1.63639	0.29271	0.588489	0.989685
hsa-miR-3200-3p	0.391757	3.43713	0.291176	0.589468	0.989685
hsa-miR-6818-5p	-0.573128	-0.206894	0.290268	0.590049	0.989685
hsa-miR-324-3p	-0.283517	5.73698	0.289478	0.590555	0.989685
hsa-miR-574-5p	-0.309131	8.4404	0.287985	0.591515	0.989685
hsa-miR-210-3p	0.389683	9.80345	0.287086	0.592094	0.989685
hsa-miR-3065-5p	-0.464036	2.83845	0.286358	0.592564	0.989685
hsa-miR-3129-5p	-0.595325	0.236943	0.284898	0.593509	0.989685
hsa-miR-339-5p	0.335013	8.96748	0.282599	0.595003	0.989685
hsa-miR-19b-3p	0.427689	5.80772	0.281315	0.59584	0.989685
hsa-miR-27a-3p/27b-3p	-0.251244	14.479	0.280999	0.596047	0.989685
hsa-miR-943-3p	-1.16673	0.229554	0.280323	0.59649	0.989685
hsa-miR-6505-3p	-0.799074	0.0561679	0.279336	0.597137	0.989685
hsa-miR-483-3p	-0.548001	4.98407	0.276662	0.598898	0.989685
hsa-miR-487b-3p	-0.317993	5.12901	0.273632	0.600906	0.989685
hsa-miR-4781-3p	-0.375759	0.772033	0.273042	0.601298	0.989685
hsa-miR-194-3p	0.293104	7.31628	0.27272	0.601513	0.989685
hsa-miR-6810-3p	-0.373284	0.916516	0.272093	0.601931	0.989685
hsa-miR-509-5p	-0.686016	0.351105	0.271874	0.602077	0.989685
hsa-miR-1289-3p	-0.798761	0.00235096	0.270486	0.603006	0.989685
hsa-miR-4697-3p	-1.2306	0.776191	0.270381	0.603076	0.989685
hsa-miR-331-5p	0.256698	4.92523	0.270155	0.603228	0.989685
hsa-miR-548ab/548n	0.432768	0.789706	0.26547	0.606387	0.989685
hsa-miR-6802-3p	-0.751609	-0.426431	0.26234	0.608517	0.989685
hsa-miR-6125	1.0946	-0.43292	0.259661	0.610353	0.989685
hsa-miR-376c-3p	0.292087	2.08225	0.259141	0.610711	0.989685
hsa-miR-548ad-5p/548ae-5p/548ay-5p/548b-5p/548d-5p	0.300718	3.49713	0.258377	0.611237	0.989685
hsa-miR-6762-3p	0.826618	0.380244	0.257448	0.611879	0.989685
hsa-miR-2276-3p	0.523677	0.349359	0.253141	0.614872	0.989685
hsa-miR-1250-5p	0.364258	1.24373	0.252701	0.61518	0.989685
hsa-miR-1304-5p	0.452446	2.63365	0.246671	0.619429	0.989685
hsa-miR-151a-3p	0.248846	12.7002	0.246253	0.619726	0.989685
hsa-miR-1260a/1260b	0.505226	5.28582	0.245568	0.620213	0.989685
hsa-miR-219b-5p	-1.05404	0.329602	0.244095	0.621264	0.989685
hsa-miR-31-5p	0.545472	5.6115	0.24363	0.621596	0.989685
hsa-miR-338-3p	-0.498799	3.33424	0.23869	0.625154	0.989685
hsa-miR-147b-3p	0.34069	4.45732	0.238395	0.625368	0.989685
hsa-miR-605-5p	0.715786	0.370958	0.237776	0.625817	0.989685
hsa-miR-10401-5p	-0.82724	0.877624	0.236218	0.626951	0.989685
hsa-miR-181c-3p	0.269903	4.38521	0.235716	0.627318	0.989685
hsa-miR-489-3p	0.410605	0.057032	0.232802	0.629454	0.989685
hsa-miR-3944-5p	0.673215	-0.240306	0.229986	0.631534	0.989685
hsa-miR-4677-3p	0.262787	1.53538	0.229223	0.632101	0.989685
hsa-miR-598-5p	-0.952376	-0.417432	0.228733	0.632465	0.989685
hsa-miR-503-3p	-0.673822	0.269015	0.224975	0.635275	0.989685
hsa-miR-376a-5p	-0.665158	-0.380883	0.224661	0.635511	0.989685
hsa-miR-1307-5p	-0.3944	4.63206	0.223379	0.636477	0.989685
hsa-miR-128-3p	-0.227074	10.6316	0.220134	0.638938	0.989685
hsa-miR-28-5p	0.193494	8.20235	0.215654	0.642371	0.989685
hsa-miR-511-5p	-0.354249	6.81777	0.215227	0.642701	0.989685
hsa-let-7i-3p	0.233273	3.65109	0.214899	0.642954	0.989685
hsa-miR-1277-5p	-0.417944	-0.149793	0.21358	0.643975	0.989685
hsa-miR-4454	-0.445067	5.08145	0.211962	0.645234	0.989685
hsa-miR-18a-3p	0.281444	6.2427	0.210852	0.6461	0.989685
hsa-miR-142-3p	-0.315445	5.98823	0.210424	0.646436	0.989685
hsa-miR-98-5p	-0.226581	10.4528	0.208898	0.647633	0.989685
hsa-miR-874-5p	0.373745	0.674515	0.208578	0.647884	0.989685
hsa-miR-1185-1-3p/1185-2-3p	-0.254199	2.87773	0.204325	0.651252	0.989685
hsa-miR-19a-3p	0.375278	3.66292	0.20396	0.651543	0.989685
hsa-miR-506-3p	-0.489168	0.38861	0.200887	0.654006	0.989685
hsa-miR-6887-3p	-1.04911	1.40405	0.200783	0.65409	0.989685
hsa-miR-6786-3p	0.357578	0.420989	0.19961	0.655036	0.989685
hsa-miR-30e-5p	0.236791	9.01557	0.197382	0.656842	0.989685
hsa-miR-4668-5p	-0.639307	-0.186305	0.19584	0.6581	0.989685
hsa-miR-126-3p	0.203705	12.4521	0.195056	0.658741	0.989685
hsa-miR-337-3p	-0.248858	3.44497	0.192513	0.660833	0.989685
hsa-miR-222-3p	0.233451	11.1213	0.192456	0.660881	0.989685
hsa-miR-6877-5p	-0.360353	0.736859	0.188635	0.664055	0.989685
hsa-miR-6855-3p	-1.01149	-0.70559	0.188417	0.664237	0.989685
hsa-miR-4772-3p	-0.440311	0.971034	0.187287	0.665185	0.989685
hsa-miR-27b-5p	-0.243633	5.79336	0.186734	0.665649	0.989685
hsa-miR-4446-3p	0.291202	1.51215	0.186437	0.665899	0.989685
hsa-miR-4478	0.839439	0.613805	0.185197	0.666945	0.989685
hsa-miR-381-3p	0.235182	6.56424	0.182799	0.668979	0.989685
hsa-miR-548s	0.35799	-0.0208116	0.182747	0.669023	0.989685
hsa-miR-16-2-3p	0.208537	6.85512	0.182322	0.669386	0.989685
hsa-miR-6500-3p	0.70263	0.0137796	0.180833	0.670658	0.989685
hsa-miR-185-5p	-0.190708	8.72736	0.18063	0.670833	0.989685
hsa-miR-6774-3p	-0.335275	1.17802	0.179966	0.671402	0.989685
hsa-miR-664a-3p	-0.257151	5.42152	0.179084	0.672161	0.989685
hsa-miR-22-5p	-0.24128	6.72755	0.176221	0.674641	0.989685
hsa-miR-877-5p	-0.262784	4.62088	0.172011	0.678331	0.989685
hsa-miR-708-3p	-0.292285	2.51986	0.171624	0.678673	0.989685
hsa-miR-549a-5p	0.312961	1.68953	0.168315	0.681614	0.989685
hsa-miR-379-5p	-0.205916	6.55795	0.168093	0.681812	0.989685
hsa-miR-3150a-5p	0.564375	0.0285498	0.167942	0.681947	0.989685
hsa-miR-6788-3p	-0.720611	0.0205421	0.167839	0.682039	0.989685
hsa-miR-708-5p	-0.294473	4.2574	0.166637	0.683118	0.989685
hsa-miR-3173-5p	0.231415	2.49113	0.166568	0.68318	0.989685
hsa-miR-493-3p	-0.218458	6.72513	0.16566	0.683998	0.989685
hsa-miR-3157-3p	0.260946	0.707468	0.164983	0.68461	0.989685
hsa-miR-5009-5p	0.859891	-0.652352	0.164946	0.684643	0.989685
hsa-miR-935	0.333642	3.44085	0.159509	0.689609	0.989685
hsa-miR-3174	-0.488677	0.191578	0.158929	0.690144	0.989685
hsa-miR-4664-5p	-0.648551	-0.782821	0.15577	0.693081	0.989685
hsa-miR-3648-5p	0.816325	0.387597	0.153761	0.694967	0.989685
hsa-miR-15b-5p	-0.195725	8.29084	0.15137	0.697229	0.989685
hsa-miR-1976	-0.356513	3.83478	0.150724	0.697844	0.989685
hsa-miR-4741	-0.965368	-0.331696	0.150658	0.697907	0.989685
hsa-miR-200a-5p	0.28654	8.94562	0.146428	0.701973	0.989685
hsa-miR-7846-3p	0.528526	0.476697	0.146053	0.702336	0.989685
hsa-miR-3129-3p	-0.500291	1.31887	0.144526	0.703823	0.989685
hsa-miR-6837-3p	0.728276	-0.173254	0.142241	0.706064	0.989685
hsa-miR-181a-2-3p	0.223785	7.56858	0.139849	0.708431	0.989685
hsa-miR-146b-5p	-0.21682	13.0863	0.139044	0.709234	0.989685
hsa-miR-889-3p	0.236776	2.62571	0.137792	0.710486	0.989685
hsa-miR-29b-1-5p	0.202736	3.18001	0.136721	0.711563	0.989685
hsa-miR-140-3p	0.166469	10.1458	0.133631	0.714697	0.989685
hsa-miR-6764-5p	0.502829	-0.202359	0.133039	0.715301	0.989685
hsa-miR-7-5p	0.325505	12.5873	0.132211	0.716151	0.989685
hsa-miR-628-3p	-0.281135	1.61374	0.127635	0.720896	0.989685
hsa-miR-186-5p	0.167755	10.6253	0.12747	0.72107	0.989685
hsa-miR-941	-0.174111	9.22641	0.124417	0.724293	0.989685
hsa-miR-4497	0.35932	3.47633	0.121743	0.727152	0.989685
hsa-miR-10b-5p	-0.247588	9.86451	0.121601	0.727305	0.989685
hsa-miR-7704	-0.351678	5.55062	0.119702	0.729358	0.989685
hsa-miR-6515-5p	0.216615	1.32992	0.119544	0.729529	0.989685
hsa-let-7e-5p	-0.234718	11.0137	0.118644	0.73051	0.989685
hsa-miR-532-3p	0.188939	6.07205	0.117558	0.731698	0.989685
hsa-miR-6827-5p	0.670303	-0.194353	0.116941	0.732376	0.989685
hsa-miR-6847-5p	0.904384	-0.409259	0.115318	0.734169	0.989685
hsa-miR-337-5p	-0.374238	0.481177	0.114204	0.735408	0.989685
hsa-miR-204-5p	-0.245591	6.08003	0.112343	0.737492	0.989685
hsa-miR-874-3p	-0.222512	7.28525	0.111635	0.73829	0.989685
hsa-miR-589-5p	-0.162296	5.29728	0.111227	0.738751	0.989685
hsa-miR-1343-3p	-0.205995	2.28071	0.11067	0.739383	0.989685
hsa-miR-30c-1-3p	-0.162572	4.09953	0.109591	0.74061	0.989685
hsa-miR-4326	-0.397315	4.72357	0.10883	0.741481	0.989685
hsa-miR-1268a/1268b	-0.199622	2.03784	0.108671	0.741662	0.989685
hsa-miR-194-5p	0.248593	14.31	0.107206	0.743347	0.989685
hsa-miR-129-5p	0.288192	1.20415	0.105792	0.744987	0.989685
hsa-miR-203b-3p	-0.320581	3.01957	0.105448	0.745388	0.989685
hsa-miR-500a-3p/502-3p	0.166167	7.53388	0.104737	0.746217	0.989685
hsa-miR-421	0.179345	6.17503	0.103047	0.748204	0.989685
hsa-miR-411-3p	-0.216553	3.23158	0.102462	0.748895	0.989685
hsa-miR-3200-5p	0.616985	-0.36623	0.101715	0.749781	0.989685
hsa-miR-6824-3p	-0.759784	-0.655591	0.101549	0.749979	0.989685
hsa-miR-1249-3p	-0.257163	3.19918	0.101536	0.749994	0.989685
hsa-miR-6868-3p	0.619695	1.17164	0.100834	0.750831	0.989685
hsa-miR-1255a	0.308579	1.80082	0.0996448	0.752256	0.989685
hsa-miR-1226-5p	-0.892559	-0.577004	0.0991625	0.752837	0.989685
hsa-miR-548ba	0.52271	0.924494	0.0982273	0.753967	0.989685
hsa-miR-1287-5p	-0.179567	3.45625	0.0965083	0.756061	0.989685
hsa-miR-556-5p	0.291737	0.775816	0.0961098	0.756549	0.989685
hsa-miR-539-5p	0.179722	1.52461	0.0956932	0.75706	0.989685
hsa-miR-5585-3p	-0.211162	1.49113	0.0945977	0.758412	0.989685
hsa-miR-125a-3p	0.195187	4.33156	0.092993	0.760406	0.989685
hsa-miR-106a-5p/17-5p	0.230809	11.1242	0.0924288	0.761112	0.989685
hsa-miR-154-3p	0.248586	0.0604337	0.0904223	0.763641	0.989685
hsa-miR-6511a-3p	-0.164719	2.89462	0.0897709	0.764469	0.989685
hsa-miR-10396a-3p/10396b-3p	0.383313	2.50908	0.0888323	0.765667	0.989685
hsa-miR-182-3p	0.180234	1.63408	0.0885694	0.766004	0.989685
hsa-miR-6859-5p	-0.600951	-0.116933	0.0879585	0.766789	0.989685
hsa-miR-3934-5p	-0.203102	2.72994	0.0876148	0.767232	0.989685
hsa-miR-30d-3p	-0.182844	3.73811	0.0871023	0.767894	0.989685
hsa-miR-664b-3p	-0.206843	2.15067	0.0868453	0.768227	0.989685
hsa-miR-221-3p	0.150126	12.448	0.085657	0.769773	0.989685
hsa-miR-4676-3p	-0.206447	1.03891	0.0851825	0.770393	0.989685
hsa-miR-577-5p	-0.280172	4.5369	0.0848033	0.770891	0.989685
hsa-miR-365a-5p	-0.240799	3.57168	0.0846242	0.771126	0.989685
hsa-miR-6721-5p	-0.425996	-0.429943	0.0836419	0.772421	0.989685
hsa-miR-4725-3p	-0.6878	-0.457226	0.0834398	0.772689	0.989685
hsa-miR-486-3p	-0.476099	0.319283	0.0822698	0.774245	0.989685
hsa-miR-6516-5p	0.192886	2.13778	0.0804594	0.776676	0.989685
hsa-miR-5571-3p	0.331952	2.0767	0.0798284	0.77753	0.989685
hsa-miR-940-3p	0.304468	1.43689	0.0760382	0.78274	0.989685
hsa-miR-34c-5p	-0.178225	4.68614	0.0712359	0.789546	0.989685
hsa-miR-3149	0.311843	0.563844	0.0709988	0.789888	0.989685
hsa-miR-99b-3p	-0.168598	7.56183	0.0709626	0.78994	0.989685
hsa-miR-425-3p	0.132858	7.6479	0.0699395	0.791425	0.989685
hsa-miR-4652-5p	0.39572	0.0673639	0.0699108	0.791467	0.989685
hsa-miR-200a-3p	-0.217646	13.3729	0.0688705	0.792988	0.989685
hsa-miR-1292-5p	0.142074	2.7093	0.0677852	0.794589	0.989685
hsa-miR-6852-5p	0.417702	-0.495485	0.0675059	0.795003	0.989685
hsa-miR-130a-3p	-0.147067	5.23407	0.0646377	0.799311	0.989685
hsa-miR-3613-5p	0.190495	5.75945	0.0646227	0.799333	0.989685
hsa-miR-4421	0.644724	-0.860886	0.063752	0.800661	0.989685
hsa-miR-1468-5p	-0.207784	3.7435	0.0634021	0.801197	0.989685
hsa-miR-10394-3p	0.51887	0.937046	0.0623976	0.802746	0.989685
hsa-miR-32-5p	0.175635	4.18603	0.0614657	0.804194	0.989685
hsa-miR-618-5p	0.1685	5.63334	0.0610893	0.804782	0.989685
hsa-miR-101-3p	-0.161639	8.40124	0.0610641	0.804822	0.989685
hsa-miR-197-3p	-0.149231	9.21586	0.0606848	0.805417	0.989685
hsa-miR-665-3p	-0.303894	1.14647	0.060496	0.805714	0.989685
hsa-miR-5690	-0.233394	0.51005	0.0601198	0.806307	0.989685
hsa-miR-126-5p	0.118604	6.7256	0.0598807	0.806685	0.989685
hsa-miR-499a-5p	-0.228287	6.48669	0.0596389	0.807068	0.989685
hsa-miR-411-5p	-0.140065	5.13614	0.0595082	0.807275	0.989685
hsa-miR-135a-5p	0.19651	1.31555	0.0591338	0.80787	0.989685
hsa-miR-154-5p	0.151609	2.55743	0.0584642	0.80894	0.989685
hsa-miR-212-3p	-0.131287	2.7798	0.0582303	0.809315	0.989685
hsa-miR-204-3p	-0.156595	1.11027	0.0580404	0.80962	0.989685
hsa-miR-146a-3p	0.477632	0.106941	0.0576429	0.810261	0.989685
hsa-miR-10b-3p	-0.198679	1.81504	0.0574991	0.810493	0.989685
hsa-miR-6806-3p	-0.248414	0.484246	0.0566679	0.811842	0.989685
hsa-miR-501-3p	0.115614	5.76241	0.0562259	0.812564	0.989685
hsa-miR-138-5p	-0.312027	1.12271	0.0552592	0.814152	0.989685
hsa-miR-6815-5p	0.284814	0.61812	0.0547761	0.814952	0.989685
hsa-miR-4780	0.410514	0.458787	0.0547267	0.815034	0.989685
hsa-miR-409-5p	-0.138972	4.54427	0.0538385	0.816514	0.989685
hsa-miR-455-5p	-0.130872	8.15308	0.053817	0.81655	0.989685
hsa-miR-3654	-0.706677	0.143436	0.0533105	0.8174	0.989685
hsa-miR-6726-3p	-0.648509	-0.474458	0.0525299	0.818718	0.989685
hsa-miR-181b-3p	-0.491942	-0.980476	0.0505406	0.822125	0.989685
hsa-miR-3690	0.155144	1.48812	0.0497612	0.823479	0.989685
hsa-miR-99b-5p	0.130439	11.5166	0.0482345	0.826164	0.989685
hsa-miR-494-3p	-0.118222	5.46697	0.0475093	0.827455	0.989685
hsa-miR-3610	0.283827	-0.00943864	0.0465844	0.829117	0.989685
hsa-miR-106b-3p	0.104627	10.0013	0.0464659	0.829331	0.989685
hsa-miR-3187-3p	-0.392045	0.675137	0.0461547	0.829895	0.989685
hsa-miR-423-5p	-0.100474	10.0672	0.0461105	0.829975	0.989685
hsa-miR-136-3p	-0.135482	2.86329	0.045892	0.830372	0.989685
hsa-miR-3187-5p	0.57361	-0.474413	0.0455693	0.830961	0.989685
hsa-miR-133a-3p/133b	0.164396	5.18532	0.0442758	0.833341	0.989685
hsa-miR-5001-3p	-0.669033	1.74926	0.0441735	0.833531	0.989685
hsa-miR-619-5p	-0.12517	2.15879	0.0435986	0.834602	0.989685
hsa-miR-4474-3p	0.252362	0.990518	0.0434191	0.834938	0.989685
hsa-miR-4726-5p	-0.594782	-0.33768	0.0426119	0.836458	0.989685
hsa-miR-34b-3p	-0.188218	1.76577	0.0423119	0.837026	0.989685
hsa-miR-33a-3p	-0.12807	0.969991	0.0418711	0.837866	0.989685
hsa-miR-877-3p	-0.523082	1.37564	0.041152	0.839245	0.989685
hsa-miR-18a-5p	0.164491	4.07708	0.0410568	0.839428	0.989685
hsa-miR-148b-3p	-0.110997	11.7364	0.0410542	0.839433	0.989685
hsa-miR-659-5p	0.152968	0.832378	0.0409629	0.83961	0.989685
hsa-miR-34a-5p	-0.122764	9.01753	0.0405061	0.840494	0.989685
hsa-miR-214-5p	-0.132959	8.26132	0.0404533	0.840597	0.989685
hsa-miR-4787-3p	0.31443	-0.52111	0.0402995	0.840896	0.989685
hsa-miR-548e-3p	-0.13376	1.8809	0.0401895	0.84111	0.989685
hsa-miR-6866-5p	0.12642	1.11146	0.0395889	0.842286	0.989685
hsa-miR-500b-3p	0.2182	0.82806	0.0392625	0.84293	0.989685
hsa-miR-6735-5p	-0.242903	0.219587	0.0387048	0.844035	0.989685
hsa-miR-9901	-0.472993	2.11146	0.0383297	0.844783	0.989685
hsa-miR-34a-3p	0.305612	-0.522981	0.0370767	0.847309	0.989685
hsa-miR-3131	-0.310891	3.23562	0.0357038	0.850128	0.989685
hsa-miR-3614-3p	0.258815	-0.0644573	0.0355288	0.850492	0.989685
hsa-miR-494-5p	0.240213	-0.435745	0.0351243	0.851335	0.989685
hsa-miR-671-3p	0.109111	5.53719	0.035111	0.851363	0.989685
hsa-miR-3115	0.245729	-0.303963	0.0348303	0.851952	0.989685
hsa-miR-6739-3p	-0.248711	-0.306053	0.0346974	0.852231	0.989685
hsa-miR-3944-3p	-0.499317	-0.667395	0.0338274	0.854075	0.989685
hsa-miR-3180/3180-3p	-0.493115	4.62067	0.0337411	0.854259	0.989685
hsa-miR-3127-5p	-0.171537	1.10797	0.0337376	0.854266	0.989685
hsa-miR-342-3p	-0.113573	9.09703	0.0323223	0.857322	0.989685
hsa-miR-2116-3p	-0.10843	2.33849	0.032067	0.857881	0.989685
hsa-miR-210-5p	0.143044	3.81764	0.0317691	0.858535	0.989685
hsa-miR-3613-3p	0.115337	1.06767	0.0315697	0.858975	0.989685
hsa-miR-4425-3p	0.165627	0.209411	0.0315527	0.859013	0.989685
hsa-miR-1270-5p	0.208892	0.78105	0.0302532	0.861917	0.989685
hsa-miR-7845-5p	-0.422543	-0.0546642	0.0302289	0.861972	0.989685
hsa-miR-660-3p	0.116174	1.05032	0.0300514	0.862374	0.989685
hsa-miR-330-5p	0.0948437	5.02427	0.0291348	0.864468	0.989685
hsa-miR-1538	0.289852	0.455189	0.0289074	0.864993	0.989685
hsa-miR-585-3p	0.117941	1.74344	0.0287437	0.865372	0.989685
hsa-let-7e-3p	-0.117523	4.56085	0.0286548	0.865579	0.989685
hsa-miR-23a-5p	0.110278	2.75372	0.028634	0.865627	0.989685
hsa-miR-486-5p	-0.147103	7.20469	0.0283942	0.866185	0.989685
hsa-miR-148b-5p	0.105612	5.27212	0.0283396	0.866313	0.989685
hsa-miR-196b-3p	0.212877	1.08435	0.0281537	0.866748	0.989685
hsa-miR-33b-3p	0.141232	1.06403	0.0277371	0.867728	0.989685
hsa-miR-4775	-0.147123	-0.123265	0.0276359	0.867968	0.989685
hsa-miR-423-3p	-0.0695897	12.2555	0.027572	0.868119	0.989685
hsa-miR-1181-3p	0.298359	-0.850768	0.027439	0.868435	0.989685
hsa-miR-1234-3p	0.15901	0.636125	0.027414	0.868494	0.989685
hsa-miR-3176-3p	-0.207139	1.24295	0.0268147	0.869927	0.989685
hsa-miR-197-5p	-0.22864	0.493669	0.0263448	0.871061	0.989685
hsa-miR-496	-0.139948	0.122737	0.0263067	0.871154	0.989685
hsa-miR-100-5p	0.110249	13.026	0.0261817	0.871457	0.989685
hsa-miR-758-3p	0.0887689	3.31861	0.0255499	0.873005	0.989685
hsa-miR-4796-5p	0.194899	-0.0400921	0.0254285	0.873304	0.989685
hsa-miR-412-5p	0.157099	1.68359	0.0253972	0.873381	0.989685
hsa-miR-3916	0.250606	-0.346226	0.0249532	0.874484	0.989685
hsa-miR-5002-5p	-0.216563	-0.277856	0.0247446	0.875005	0.989685
hsa-miR-3059-5p	0.115607	1.10708	0.0240886	0.87666	0.989807
hsa-miR-548ar-3p	0.123498	0.707823	0.0237155	0.877611	0.989807
hsa-miR-495-3p	-0.0799964	5.64978	0.0233486	0.878554	0.989807
hsa-miR-513c-5p	-0.300341	-0.215583	0.0216843	0.88293	0.992473
hsa-miR-3189-3p	-0.406384	-0.53842	0.0214915	0.883448	0.992473
hsa-miR-516b-5p	-0.277458	-0.653162	0.0199953	0.88755	0.992473
hsa-miR-6734-3p	0.375778	-0.488884	0.0196602	0.88849	0.992473
hsa-miR-7854-5p	0.0986861	0.880579	0.0186853	0.891272	0.992473
hsa-miR-181b-5p	0.0732473	10.2163	0.0184813	0.891864	0.992473
hsa-miR-765	0.225964	0.476105	0.0183228	0.892326	0.992473
hsa-miR-320a-5p	0.196252	-0.0263889	0.0179389	0.893453	0.992473
hsa-miR-4724-5p	-0.201822	0.365824	0.0178655	0.89367	0.992473
hsa-miR-140-5p	0.0701996	6.24029	0.0175613	0.894574	0.992473
hsa-miR-200b-5p	-0.0751273	8.34744	0.0174926	0.894779	0.992473
hsa-miR-431-5p	-0.0969544	2.391	0.0164201	0.898037	0.992473
hsa-miR-23c	-0.333224	2.02051	0.0162923	0.898433	0.992473
hsa-miR-324-5p	0.0759235	4.2667	0.0158999	0.899657	0.992473
hsa-miR-193b-5p	-0.0996409	3.51727	0.0158977	0.899664	0.992473
hsa-miR-222-5p	-0.123263	0.100528	0.0156153	0.900554	0.992473
hsa-miR-24-2-5p	0.0694373	6.65881	0.0150025	0.902515	0.992473
hsa-miR-6510-3p	0.147092	1.86463	0.014745	0.903351	0.992473
hsa-miR-216a-3p	0.218953	-0.600473	0.0141486	0.905317	0.992473
hsa-miR-769-3p	-0.0779231	3.31591	0.013784	0.906539	0.992473
hsa-miR-188-5p	0.104453	1.8607	0.0137584	0.906625	0.992473
hsa-miR-217-5p	-0.0959291	0.801707	0.0134951	0.907519	0.992473
hsa-miR-4443	-0.0710931	3.81098	0.0121762	0.912135	0.992473
hsa-miR-218-5p	-0.0623432	8.24012	0.0115249	0.914508	0.992473
hsa-miR-369-5p	0.0637416	3.63618	0.0113278	0.91524	0.992473
hsa-miR-3195	0.170124	3.93437	0.0109334	0.916722	0.992473
hsa-miR-193b-3p	0.0690452	7.10954	0.010449	0.918582	0.992473
hsa-miR-4473-3p	0.0664828	3.9257	0.0104301	0.918655	0.992473
hsa-miR-12125	0.164327	2.38981	0.0102104	0.919514	0.992473
hsa-miR-299-5p	0.0661692	2.05009	0.00990195	0.920734	0.992473
hsa-miR-3170	-0.11566	-0.163536	0.00983054	0.92102	0.992473
hsa-miR-15b-3p	-0.0564745	5.74207	0.00956856	0.922076	0.992473
hsa-miR-6809-5p	0.198499	-0.14703	0.00956637	0.922085	0.992473
hsa-miR-483-5p	-0.0924706	3.65895	0.00953161	0.922226	0.992473
hsa-miR-450a-1-3p	-0.0934324	0.323895	0.00910966	0.923962	0.992473
hsa-miR-2355-3p	-0.0500343	2.98336	0.00881487	0.925199	0.992473
hsa-miR-2278-5p	0.102556	0.341901	0.00822434	0.92774	0.992473
hsa-miR-34c-3p	-0.0863964	0.7447	0.00784128	0.929439	0.992473
hsa-miR-200b-3p	-0.0582884	15.6718	0.0077525	0.929838	0.992473
hsa-miR-3117-3p	0.0747161	0.964415	0.00705358	0.933068	0.992473
hsa-miR-26a-5p	0.0374066	16.2441	0.00689781	0.933809	0.992473
hsa-miR-6775-3p	0.189439	-0.489922	0.00685068	0.934035	0.992473
hsa-miR-30b-5p/30c-5p	-0.0345011	12.7674	0.00679767	0.934291	0.992473
hsa-miR-145-5p	0.0648655	11.3149	0.00676291	0.934458	0.992473
hsa-miR-181d-5p	0.0468023	8.00692	0.00637282	0.936373	0.992473
hsa-miR-372-3p	-0.154286	-0.403277	0.00625606	0.936957	0.992473
hsa-miR-6514-5p	-0.0721373	0.259157	0.00598259	0.938347	0.992473
hsa-miR-4667-5p	0.139698	-0.172271	0.00496573	0.943821	0.992473
hsa-miR-939-5p	0.141294	0.808502	0.00471177	0.945274	0.992473
hsa-miR-10398-3p	-0.164619	-0.1574	0.00461416	0.945843	0.992473
hsa-miR-10396a-5p/10396b-5p	0.0656875	1.50994	0.00451142	0.946449	0.992473
hsa-miR-98-3p	-0.1626	0.290165	0.00443737	0.946889	0.992473
hsa-miR-1273h-5p	-0.0773976	-0.0925161	0.00439749	0.947128	0.992473
hsa-miR-4485-5p	0.122753	0.253819	0.00430077	0.947712	0.992473
hsa-miR-369-3p	-0.0397411	5.04413	0.00418831	0.948399	0.992473
hsa-miR-1306-3p	0.0505661	2.16283	0.00408978	0.949009	0.992473
hsa-miR-744-3p	0.0336547	1.55978	0.0037698	0.951042	0.992473
hsa-miR-181a-3p	0.0366925	5.89608	0.00370981	0.951432	0.992473
hsa-miR-5010-3p	-0.0345767	4.04846	0.00355513	0.952454	0.992473
hsa-miR-1237-3p	-0.167201	0.669042	0.00344499	0.953196	0.992473
hsa-miR-7854-3p	-0.0986057	0.234818	0.00342478	0.953333	0.992473
hsa-miR-224-5p	0.0394152	12.0612	0.00334299	0.953893	0.992473
hsa-miR-4796-3p	-0.0566005	-0.0359263	0.00325256	0.95452	0.992473
hsa-miR-127-5p	-0.0319011	2.55254	0.00325225	0.954523	0.992473
hsa-miR-7110-3p	-0.0754738	0.157545	0.00293749	0.956777	0.99362
hsa-miR-3190-3p	-0.0707868	0.187232	0.00258711	0.959434	0.995182
hsa-miR-5001-5p	0.0987314	0.355832	0.00242078	0.960759	0.99536
hsa-miR-597-3p	0.0243029	1.18109	0.00192701	0.964986	0.995987
hsa-miR-4640-5p	-0.0878437	0.0707541	0.00179367	0.966218	0.995987
hsa-miR-769-5p	0.0299832	6.92891	0.00177637	0.966382	0.995987
hsa-miR-145-3p	0.0271803	9.28242	0.00166463	0.967455	0.995987
hsa-miR-1289-5p	-0.0643391	0.613349	0.00145241	0.9696	0.995987
hsa-miR-466	0.0513185	0.341427	0.00138533	0.97031	0.995987
hsa-let-7a-2-3p	0.0449103	0.45868	0.00109129	0.973647	0.995987
hsa-miR-130a-5p	-0.0255978	1.77223	0.00103953	0.974279	0.995987
hsa-miR-6511b-3p	-0.0181185	2.76713	0.00102846	0.974417	0.995987
hsa-miR-32-3p	0.0174895	4.23861	0.00101083	0.974637	0.995987
hsa-miR-6780a-5p	0.0425333	-0.086976	0.000945379	0.975471	0.995987
hsa-miR-4485-3p	-0.0278486	4.25	0.000899733	0.976071	0.995987
hsa-miR-24-3p	-0.0140858	13.2482	0.000822029	0.977127	0.995987
hsa-miR-581-5p	-0.0414561	0.189924	0.000793945	0.977521	0.995987
hsa-miR-183-3p	0.0140571	2.21557	0.000630175	0.979973	0.9973
hsa-miR-193a-3p	-0.0190864	1.96546	0.000466048	0.982776	0.9973
hsa-miR-10395-3p	-0.019783	5.52984	0.000376189	0.984526	0.9973
hsa-miR-1295a	-0.0199832	0.438605	0.000314076	0.98586	0.9973
hsa-miR-1224-5p	-0.0344716	-0.0440429	0.000203919	0.988607	0.9973
hsa-miR-409-3p	-0.00812037	7.77737	0.000179788	0.989302	0.9973
hsa-miR-3140-3p	-0.00843705	0.782392	0.000178362	0.989344	0.9973
hsa-miR-3150b-3p	0.0181703	0.688763	0.000171979	0.989537	0.9973
hsa-miR-410-3p	-0.00779958	2.13335	0.000145904	0.990363	0.9973
hsa-miR-6803-3p	-0.00800579	1.62053	0.00012191	0.991191	0.9973
hsa-miR-6734-5p	-0.00613717	1.15122	0.000110652	0.991607	0.9973
hsa-miR-548ae-3p/548aj-3p/548aq-3p/548x-3p	0.0151026	0.226538	7.09783e-05	0.993278	0.9973
hsa-miR-655-3p	0.00408642	2.1563	4.97199e-05	0.994374	0.9973
hsa-miR-3651	0.0138867	1.56565	3.67514e-05	0.995163	0.9973
hsa-miR-3912-3p	0.00517794	-0.105693	2.33497e-05	0.996145	0.9973
hsa-miR-767-5p	0.00117105	3.29171	3.16465e-07	0.999551	0.999551
