# Supplementary material for: Differences in genome, transcriptome, miRNAome, and methylome in synchronous and metachronous liver metastasis of colorectal cancer
Source: Front Oncol. 2023 Apr 27;13:1133598. doi: 10.3389/fonc.2023.1133598 (PMC10172672; doi:10.3389/fonc.2023.1133598)
Supplement: Supplementary file 9 [file DataSheet_1.zip › Supplementary Table S12.xlsx]

## Sheet: Sheet1
Supplementary Table S12: The functional Reactome analysis for IPO5 gene extracted from DepMap
ID	Description	GeneRatio	BgRatio	pvalue	p.adjust	qvalue	geneID	Count
R-HSA-8868773	rRNA processing in the nucleus and cytosol	49/1087	194/10899	5.36572e-10	7.61932e-07	6.46145e-07	HEATR1/BOP1/WDR75/WDR46/RPL27A/EXOSC10/NOC4L/RPS3/DDX21/TSR3/RIOK1/WDR43/NOB1/RPP40/NOL6/RPL19/EXOSC4/RRP36/LAS1L/EXOSC1/RPL31/RPL23/DIS3/RPP30/UTP3/WDR18/RPL28/RPLP0/NIP7/KRR1/RPL36A/RPS11/GAR1/RPS25/RPL8/RPS5/UTP20/EXOSC8/NCL/EXOSC3/RPL7A/UTP18/NHP2/EXOSC5/RPL5/SNU13/UTP6/UTP14A/RPL22	49
R-HSA-72312	rRNA processing	50/1087	204/10899	1.10031e-09	7.81222e-07	6.62504e-07	HEATR1/BOP1/WDR75/WDR46/RPL27A/EXOSC10/NOC4L/RPS3/DDX21/TSR3/RIOK1/WDR43/NOB1/RPP40/NOL6/RPL19/EXOSC4/RRP36/LAS1L/EXOSC1/RPL31/RPL23/DIS3/RPP30/UTP3/WDR18/RPL28/RPLP0/NIP7/KRR1/RPL36A/RPS11/GAR1/RPS25/RPL8/RPS5/UTP20/EXOSC8/NCL/EXOSC3/RPL7A/UTP18/NHP2/EXOSC5/RPL5/SNU13/UTP6/NSUN4/UTP14A/RPL22	50
R-HSA-6791226	Major pathway of rRNA processing in the nucleolus and cytosol	46/1087	184/10899	2.59805e-09	1.22974e-06	1.04287e-06	HEATR1/BOP1/WDR75/WDR46/RPL27A/EXOSC10/NOC4L/RPS3/DDX21/RIOK1/WDR43/NOB1/RPP40/NOL6/RPL19/EXOSC4/RRP36/LAS1L/EXOSC1/RPL31/RPL23/DIS3/RPP30/UTP3/WDR18/RPL28/RPLP0/NIP7/KRR1/RPL36A/RPS11/RPS25/RPL8/RPS5/UTP20/EXOSC8/NCL/EXOSC3/RPL7A/UTP18/EXOSC5/RPL5/SNU13/UTP6/UTP14A/RPL22	46
R-HSA-8878159	Transcriptional regulation by RUNX3	29/1087	96/10899	2.73063e-08	9.69374e-06	8.22064e-06	CCND1/MDM2/KRAS/CTNNB1/PSMB6/PSMB10/CCN2/TEAD4/SMAD4/UBC/TEAD1/TCF7L2/WWTR1/SRC/RORC/SNW1/PSMA5/PSMC4/PSMB2/CREBBP/CDKN1A/PSMA1/PSMA6/PSMA2/CBFB/EP300/RUNX1/PSMA4/TP53	29
R-HSA-6804760	Regulation of TP53 Activity through Methylation	10/1087	19/10899	3.72117e-06	0.00105681	0.000896215	EHMT1/MDM2/MDM4/JMY/PRMT5/UBC/ATM/EP300/CHEK2/TP53	10
R-HSA-72163	mRNA Splicing - Major Pathway	39/1087	185/10899	4.50271e-06	0.00106564	0.000903701	HNRNPA0/HNRNPR/PCBP1/CPSF6/PCF11/PRPF38A/XAB2/HNRNPL/SRSF1/WDR33/SNW1/LSM4/SNU13/U2AF1/CWC22/POLR2F/SF3B6/DHX9/CWC25/SNRNP70/PUF60/LSM6/HSPA8/PLRG1/LSM5/PRPF6/GTF2F1/DHX38/MAGOH/PHF5A/NCBP1/HNRNPA3/PRPF19/SRRM1/HNRNPC/SLU7/POLR2E/USP39/ISY1	39
R-HSA-72172	mRNA Splicing	40/1087	193/10899	5.28976e-06	0.00107307	0.000909999	HNRNPA0/HNRNPR/PCBP1/CPSF6/PCF11/PRPF38A/XAB2/HNRNPL/SRSF1/WDR33/SNW1/LSM4/SNU13/U2AF1/CWC22/POLR2F/SF3B6/DHX9/CWC25/SNRNP70/PUF60/LSM6/HSPA8/PLRG1/LSM5/PRPF6/GTF2F1/DHX38/MAGOH/PHF5A/NCBP1/HNRNPA3/SNRNP35/PRPF19/SRRM1/HNRNPC/SLU7/POLR2E/USP39/ISY1	40
R-HSA-72203	Processing of Capped Intron-Containing Pre-mRNA	47/1087	246/10899	8.52296e-06	0.00151283	0.00128293	NUP43/HNRNPA0/THOC1/HNRNPR/NUP153/PCBP1/CPSF6/NUP42/PCF11/PRPF38A/XAB2/HNRNPL/SRSF1/WDR33/SNW1/NUP58/LSM4/SNU13/U2AF1/CWC22/THOC6/POLR2F/SF3B6/WTAP/DHX9/CWC25/SNRNP70/PUF60/LSM6/HSPA8/PLRG1/LSM5/PRPF6/GTF2F1/DHX38/MAGOH/PHF5A/NCBP1/HNRNPA3/SNRNP35/PRPF19/SRRM1/HNRNPC/SLU7/POLR2E/USP39/ISY1	47
R-HSA-8853884	Transcriptional Regulation by VENTX	14/1087	39/10899	1.22167e-05	0.00192753	0.00163461	CCND1/EHMT1/CTNNB1/TCF7L2/AGO3/ANAPC4/CSF1R/CDC23/ANAPC2/AGO4/ANAPC11/ANAPC1/TP53/ANAPC10	14
R-HSA-69242	S Phase	34/1087	163/10899	2.29549e-05	0.0032596	0.00276426	CCND1/E2F4/PSMB6/POLE3/PSMB10/CDK4/RPA2/UBC/CCNH/CCNA1/RAD21/LIN52/PSMA5/ORC3/ANAPC4/PSMC4/GINS4/PSMB2/ORC2/CDKN1A/PSMA1/PSMA6/CDC23/ANAPC2/PSMA2/RFC5/ANAPC11/RFC4/RFC1/ANAPC1/POLD1/SKP1/PSMA4/ANAPC10	34
R-HSA-69239	Synthesis of DNA	27/1087	121/10899	4.58572e-05	0.00591975	0.00502016	PSMB6/POLE3/PSMB10/RPA2/UBC/CCNA1/PSMA5/ORC3/ANAPC4/PSMC4/GINS4/PSMB2/ORC2/PSMA1/PSMA6/CDC23/ANAPC2/PSMA2/RFC5/ANAPC11/RFC4/RFC1/ANAPC1/POLD1/SKP1/PSMA4/ANAPC10	27
R-HSA-6790901	rRNA modification in the nucleus and cytosol	17/1087	61/10899	6.46225e-05	0.007647	0.00648493	HEATR1/WDR75/WDR46/NOC4L/TSR3/WDR43/NOL6/RRP36/UTP3/KRR1/GAR1/UTP20/UTP18/NHP2/SNU13/UTP6/UTP14A	17
R-HSA-2173793	Transcriptional activity of SMAD2/SMAD3:SMAD4 heterotrimer	15/1087	51/10899	8.78704e-05	0.00959815	0.00813957	UBE2D3/E2F4/MAPK1/SMAD4/UBC/CCNT1/WWTR1/CCNT2/SNW1/CDK9/TGIF2/NCOR1/EP300/CCNK/SMAD7	15
R-HSA-69620	Cell Cycle Checkpoints	50/1087	293/10899	0.000100603	0.010204	0.00865336	MDM2/H4C1/MDM4/PSMB6/NUP43/PSMB10/NUDC/CENPF/RPA2/KNTC1/UBC/PPP1CC/CCNA1/TAOK1/DYNC1I2/DYNC1H1/H2BC1/PSMA5/ORC3/ANAPC4/PSMC4/ATM/PSMB2/ORC2/CDKN1A/PSMA1/AHCTF1/PSMA6/CDC23/ANAPC2/PSMA2/RFC5/CENPL/DSN1/ANAPC11/CENPN/RAD17/MIS12/RFC4/ANAPC1/RANGAP1/NUF2/MAD2L1/KNL1/AURKB/CHEK2/PSMA4/TP53/TP53BP1/ANAPC10	50
R-HSA-2173796	SMAD2/SMAD3:SMAD4 heterotrimer regulates transcription	12/1087	36/10899	0.000117628	0.010492	0.00889755	E2F4/MAPK1/SMAD4/UBC/CCNT1/WWTR1/CCNT2/CDK9/TGIF2/EP300/CCNK/SMAD7	12
R-HSA-8878166	Transcriptional regulation by RUNX2	26/1087	121/10899	0.000122564	0.010492	0.00889755	PPM1D/CCND1/PSMB6/PSMB10/SOX9/SMAD1/CDK4/MAPK1/SMAD4/UBC/ITGBL1/WWTR1/SRC/RUNX2/PSMA5/PSMC4/PSMB2/CDKN1A/PSMA1/PSMA6/PSMA2/CBFB/RUNX1/SKP1/HIVEP3/PSMA4	26
R-HSA-2467813	Separation of Sister Chromatids	36/1087	191/10899	0.000125608	0.010492	0.00889755	PSMB6/NUP43/PSMB10/NUDC/CENPF/KNTC1/UBC/PPP1CC/TAOK1/DYNC1I2/DYNC1H1/RAD21/PSMA5/ANAPC4/PSMC4/PSMB2/PSMA1/AHCTF1/PSMA6/TUBB4A/CDC23/ANAPC2/PSMA2/CENPL/DSN1/ANAPC11/CENPN/MIS12/ANAPC1/RANGAP1/NUF2/MAD2L1/KNL1/AURKB/PSMA4/ANAPC10	36
R-HSA-68882	Mitotic Anaphase	42/1087	236/10899	0.000138174	0.0108049	0.00916292	PSMB6/NUP43/PSMB10/NUDC/CENPF/KNTC1/UBC/PPP1CC/TAOK1/DYNC1I2/DYNC1H1/RAD21/UBE2I/NUP58/PSMA5/ANAPC4/PSMC4/PSMB2/PSMA1/AHCTF1/PSMA6/TUBB4A/CDC23/BANF1/ANAPC2/PSMA2/CENPL/DSN1/ANAPC11/LEMD3/CENPN/CHMP3/IST1/MIS12/ANAPC1/RANGAP1/NUF2/MAD2L1/KNL1/AURKB/PSMA4/ANAPC10	42
R-HSA-9010553	Regulation of expression of SLITs and ROBOs	33/1087	171/10899	0.000149156	0.0108049	0.00916292	RPL27A/RPS3/UPF3A/PSMB6/RPL19/PSMB10/RPL31/RPL23/LHX2/RPL28/RPLP0/RPL36A/RPS11/RPS25/RPL8/UBC/RPS5/ISL1/RPL7A/RPL5/PSMA5/PSMC4/PSMB2/PSMA1/ETF1/PSMA6/PSMA2/LHX9/MAGOH/NCBP1/PSMA4/RPL22/ELOC	33
R-HSA-2555396	Mitotic Metaphase and Anaphase	42/1087	237/10899	0.000152181	0.0108049	0.00916292	PSMB6/NUP43/PSMB10/NUDC/CENPF/KNTC1/UBC/PPP1CC/TAOK1/DYNC1I2/DYNC1H1/RAD21/UBE2I/NUP58/PSMA5/ANAPC4/PSMC4/PSMB2/PSMA1/AHCTF1/PSMA6/TUBB4A/CDC23/BANF1/ANAPC2/PSMA2/CENPL/DSN1/ANAPC11/LEMD3/CENPN/CHMP3/IST1/MIS12/ANAPC1/RANGAP1/NUF2/MAD2L1/KNL1/AURKB/PSMA4/ANAPC10	42
R-HSA-6782135	Dual incision in TC-NER	17/1087	66/10899	0.000187439	0.0115723	0.00981374	USP7/POLE3/RPA2/UBC/CCNH/XAB2/XPA/POLR2F/ERCC3/RFC5/EP300/RFC4/RFC1/POLD1/PRPF19/POLR2E/ISY1	17
R-HSA-69563	p53-Dependent G1 DNA Damage Response	17/1087	66/10899	0.000187439	0.0115723	0.00981374	MDM2/MDM4/PSMB6/PSMB10/UBC/CCNA1/PSMA5/PSMC4/ATM/PSMB2/CDKN1A/PSMA1/PSMA6/PSMA2/CHEK2/PSMA4/TP53	17
R-HSA-69580	p53-Dependent G1/S DNA damage checkpoint	17/1087	66/10899	0.000187439	0.0115723	0.00981374	MDM2/MDM4/PSMB6/PSMB10/UBC/CCNA1/PSMA5/PSMC4/ATM/PSMB2/CDKN1A/PSMA1/PSMA6/PSMA2/CHEK2/PSMA4/TP53	17
R-HSA-6781827	Transcription-Coupled Nucleotide Excision Repair (TC-NER)	19/1087	79/10899	0.000213563	0.0126358	0.0107156	USP7/POLE3/RPA2/UBC/CCNH/XAB2/XPA/POLR2F/COPS3/ERCC3/RFC5/EP300/RFC4/RFC1/POLD1/COPS4/PRPF19/POLR2E/ISY1	19
R-HSA-174184	Cdc20:Phospho-APC/C mediated degradation of Cyclin A	18/1087	73/10899	0.000222591	0.0126431	0.0107218	PSMB6/PSMB10/UBC/CCNA1/PSMA5/ANAPC4/PSMC4/PSMB2/PSMA1/PSMA6/CDC23/ANAPC2/PSMA2/ANAPC11/ANAPC1/MAD2L1/PSMA4/ANAPC10	18
R-HSA-69618	Mitotic Spindle Checkpoint	24/1087	113/10899	0.000265347	0.0140221	0.0118913	NUP43/NUDC/CENPF/KNTC1/PPP1CC/TAOK1/DYNC1I2/DYNC1H1/ANAPC4/AHCTF1/CDC23/ANAPC2/CENPL/DSN1/ANAPC11/CENPN/MIS12/ANAPC1/RANGAP1/NUF2/MAD2L1/KNL1/AURKB/ANAPC10	24
R-HSA-179419	APC:Cdc20 mediated degradation of cell cycle proteins prior to satisfation of the cell cycle checkpoint	18/1087	74/10899	0.000267202	0.0140221	0.0118913	PSMB6/PSMB10/UBC/CCNA1/PSMA5/ANAPC4/PSMC4/PSMB2/PSMA1/PSMA6/CDC23/ANAPC2/PSMA2/ANAPC11/ANAPC1/MAD2L1/PSMA4/ANAPC10	18
R-HSA-69615	G1/S DNA Damage Checkpoints	17/1087	68/10899	0.000276493	0.0140221	0.0118913	MDM2/MDM4/PSMB6/PSMB10/UBC/CCNA1/PSMA5/PSMC4/ATM/PSMB2/CDKN1A/PSMA1/PSMA6/PSMA2/CHEK2/PSMA4/TP53	17
R-HSA-176408	Regulation of APC/C activators between G1/S and early anaphase	19/1087	81/10899	0.000301835	0.0142655	0.0120976	PSMB6/PSMB10/UBC/CCNA1/PSMA5/ANAPC4/PSMC4/PSMB2/PSMA1/PSMA6/CDC23/ANAPC2/PSMA2/ANAPC11/ANAPC1/SKP1/MAD2L1/PSMA4/ANAPC10	19
R-HSA-167152	Formation of HIV elongation complex in the absence of HIV Tat	13/1087	45/10899	0.000313127	0.0142655	0.0120976	CCNH/CCNT1/CCNT2/POLR2F/CDK9/ERCC3/GTF2F1/NCBP1/CCNK/NELFCD/POLR2E/SUPT16H/ELOC	13
R-HSA-174143	APC/C-mediated degradation of cell cycle proteins	20/1087	88/10899	0.000331522	0.0142655	0.0120976	PSMB6/PSMB10/UBC/CCNA1/PSMA5/ANAPC4/PSMC4/PSMB2/PSMA1/PSMA6/CDC23/ANAPC2/PSMA2/ANAPC11/ANAPC1/SKP1/MAD2L1/AURKB/PSMA4/ANAPC10	20
R-HSA-450531	Regulation of mRNA stability by proteins that bind AU-rich elements	20/1087	88/10899	0.000331522	0.0142655	0.0120976	PSMB6/EXOSC4/PSMB10/EXOSC1/DIS3/UBC/EXOSC8/PARN/EXOSC3/XRN1/EXOSC5/PSMA5/PSMC4/PSMB2/PSMA1/PSMA6/TNFSF13/HSPA8/PSMA2/PSMA4	20
R-HSA-453276	Regulation of mitotic cell cycle	20/1087	88/10899	0.000331522	0.0142655	0.0120976	PSMB6/PSMB10/UBC/CCNA1/PSMA5/ANAPC4/PSMC4/PSMB2/PSMA1/PSMA6/CDC23/ANAPC2/PSMA2/ANAPC11/ANAPC1/SKP1/MAD2L1/AURKB/PSMA4/ANAPC10	20
R-HSA-69541	Stabilization of p53	15/1087	57/10899	0.000343192	0.0143333	0.0121552	MDM2/MDM4/PSMB6/PSMB10/UBC/PSMA5/PSMC4/ATM/PSMB2/PSMA1/PSMA6/PSMA2/CHEK2/PSMA4/TP53	15
R-HSA-176409	APC/C:Cdc20 mediated degradation of mitotic proteins	18/1087	76/10899	0.000380228	0.0154264	0.0130821	PSMB6/PSMB10/UBC/CCNA1/PSMA5/ANAPC4/PSMC4/PSMB2/PSMA1/PSMA6/CDC23/ANAPC2/PSMA2/ANAPC11/ANAPC1/MAD2L1/PSMA4/ANAPC10	18
R-HSA-174084	Autodegradation of Cdh1 by Cdh1:APC/C	16/1087	64/10899	0.000414549	0.0157293	0.013339	PSMB6/PSMB10/UBC/PSMA5/ANAPC4/PSMC4/PSMB2/PSMA1/PSMA6/CDC23/ANAPC2/PSMA2/ANAPC11/ANAPC1/PSMA4/ANAPC10	16
R-HSA-112382	Formation of RNA Pol II elongation complex	15/1087	58/10899	0.000420924	0.0157293	0.013339	CCNH/CCNT1/CCNT2/CTR9/POLR2F/CDK9/ERCC3/GTF2F1/NCBP1/CCNK/CDC73/NELFCD/POLR2E/SUPT16H/ELOC	15
R-HSA-75955	RNA Polymerase II Transcription Elongation	15/1087	58/10899	0.000420924	0.0157293	0.013339	CCNH/CCNT1/CCNT2/CTR9/POLR2F/CDK9/ERCC3/GTF2F1/NCBP1/CCNK/CDC73/NELFCD/POLR2E/SUPT16H/ELOC	15
R-HSA-176814	Activation of APC/C and APC/C:Cdc20 mediated degradation of mitotic proteins	18/1087	77/10899	0.000450845	0.0164154	0.0139208	PSMB6/PSMB10/UBC/CCNA1/PSMA5/ANAPC4/PSMC4/PSMB2/PSMA1/PSMA6/CDC23/ANAPC2/PSMA2/ANAPC11/ANAPC1/MAD2L1/PSMA4/ANAPC10	18
R-HSA-6782210	Gap-filling DNA repair synthesis and ligation in TC-NER	16/1087	65/10899	0.000499899	0.0177464	0.0150496	USP7/POLE3/RPA2/UBC/CCNH/XAB2/POLR2F/ERCC3/RFC5/EP300/RFC4/RFC1/POLD1/PRPF19/POLR2E/ISY1	16
R-HSA-3700989	Transcriptional Regulation by TP53	56/1087	362/10899	0.000551986	0.0191176	0.0162124	EHMT1/MDM2/E2F4/MDM4/RBBP7/USP7/RPA2/RRAGA/LAMTOR4/JMY/PRMT5/LAMTOR2/TP53AIP1/UBC/CCNH/CCNT1/IGFBP3/CCNT2/CCNG1/CDK5R1/CCNA1/RFFL/TAF1/CNOT11/AGO3/NDUFA4/PRKAA1/PRDM1/POLR2F/ATM/CDK9/CREBBP/CDKN1A/COX7B/ARID3A/ERCC3/RFC5/AGO4/COX6B1/GTF2F1/PTEN/RAD17/BRPF3/BANP/EP300/CCNK/RFC4/NELFCD/POLR2E/SUPT16H/AURKB/CHEK2/COX14/TP53/BRD7/ELOC	56
R-HSA-69052	Switching of origins to a post-replicative state	20/1087	92/10899	0.000612493	0.0205518	0.0174286	PSMB6/PSMB10/UBC/CCNA1/PSMA5/ORC3/ANAPC4/PSMC4/PSMB2/ORC2/PSMA1/PSMA6/CDC23/ANAPC2/PSMA2/ANAPC11/ANAPC1/SKP1/PSMA4/ANAPC10	20
R-HSA-187577	SCF(Skp2)-mediated degradation of p27/p21	15/1087	60/10899	0.000622343	0.0205518	0.0174286	CCND1/PSMB6/PSMB10/CDK4/UBC/CCNA1/PSMA5/PSMC4/PSMB2/CDKN1A/PSMA1/PSMA6/PSMA2/SKP1/PSMA4	15
R-HSA-69017	CDK-mediated phosphorylation and removal of Cdc6	17/1087	73/10899	0.000673954	0.0216756	0.0183816	PSMB6/PSMB10/UBC/CCNA1/PSMA5/ANAPC4/PSMC4/PSMB2/PSMA1/PSMA6/CDC23/ANAPC2/PSMA2/ANAPC11/ANAPC1/PSMA4/ANAPC10	17
R-HSA-6806003	Regulation of TP53 Expression and Degradation	11/1087	37/10899	0.000686901	0.0216756	0.0183816	MDM2/MDM4/USP7/UBC/CCNG1/CCNA1/RFFL/PRDM1/ATM/CHEK2/TP53	11
R-HSA-450385	Butyrate Response Factor 1 (BRF1) binds and destabilizes mRNA	7/1087	17/10899	0.000761773	0.0223523	0.0189556	EXOSC4/EXOSC1/DIS3/EXOSC8/EXOSC3/XRN1/EXOSC5	7
R-HSA-450513	Tristetraprolin (TTP, ZFP36) binds and destabilizes mRNA	7/1087	17/10899	0.000761773	0.0223523	0.0189556	EXOSC4/EXOSC1/DIS3/EXOSC8/EXOSC3/XRN1/EXOSC5	7
R-HSA-450604	KSRP (KHSRP) binds and destabilizes mRNA	7/1087	17/10899	0.000761773	0.0223523	0.0189556	EXOSC4/EXOSC1/DIS3/EXOSC8/PARN/EXOSC3/EXOSC5	7
R-HSA-8941858	Regulation of RUNX3 expression and activity	14/1087	55/10899	0.000771313	0.0223523	0.0189556	MDM2/PSMB6/PSMB10/UBC/SRC/PSMA5/PSMC4/PSMB2/PSMA1/PSMA6/PSMA2/CBFB/EP300/PSMA4	14
R-HSA-174178	APC/C:Cdh1 mediated degradation of Cdc20 and other APC/C:Cdh1 targeted proteins in late mitosis/early G1	17/1087	74/10899	0.000795266	0.0225856	0.0191534	PSMB6/PSMB10/UBC/PSMA5/ANAPC4/PSMC4/PSMB2/PSMA1/PSMA6/CDC23/ANAPC2/PSMA2/ANAPC11/ANAPC1/AURKB/PSMA4/ANAPC10	17
R-HSA-174154	APC/C:Cdc20 mediated degradation of Securin	16/1087	68/10899	0.000851873	0.0234246	0.0198649	PSMB6/PSMB10/UBC/PSMA5/ANAPC4/PSMC4/PSMB2/PSMA1/PSMA6/CDC23/ANAPC2/PSMA2/ANAPC11/ANAPC1/PSMA4/ANAPC10	16
R-HSA-376176	Signaling by ROBO receptors	37/1087	218/10899	0.000857801	0.0234246	0.0198649	RPL27A/RPS3/UPF3A/PSMB6/RPL19/PRKAR2A/PSMB10/RPL31/RPL23/LHX2/RPL28/RPLP0/RPL36A/RPS11/RPS25/RPL8/UBC/RPS5/VASP/ISL1/SRC/RPL7A/RPL5/PSMA5/PSMC4/PSMB2/PSMA1/ETF1/PSMA6/PSMA2/LHX9/MAGOH/NCBP1/PSMA4/SRGAP1/RPL22/ELOC	37
R-HSA-167287	HIV elongation arrest and recovery	10/1087	33/10899	0.00101502	0.026206	0.0222237	CCNT1/CCNT2/POLR2F/CDK9/GTF2F1/CCNK/NELFCD/POLR2E/SUPT16H/ELOC	10
R-HSA-167290	Pausing and recovery of HIV elongation	10/1087	33/10899	0.00101502	0.026206	0.0222237	CCNT1/CCNT2/POLR2F/CDK9/GTF2F1/CCNK/NELFCD/POLR2E/SUPT16H/ELOC	10
R-HSA-2559585	Oncogene Induced Senescence	10/1087	33/10899	0.00101502	0.026206	0.0222237	ID1/MDM2/MDM4/CDK4/MAPK1/UBC/E2F2/AGO3/AGO4/TP53	10
R-HSA-72766	Translation	46/1087	291/10899	0.00105832	0.026836	0.0227579	RPL27A/SSR1/RPS3/RPL19/EEF1E1/RPL31/RPL23/EIF3J/EIF3G/RPL28/RPLP0/RPL36A/RPS11/RPS25/RPL8/RPS5/EIF3E/EIF3B/RPN2/RPL7A/EIF2B2/AIMP1/NARS2/MRPL58/RPL5/PTCD3/SEC61G/MRPS14/VARS2/AARS1/LARS1/ETF1/CARS1/MRPL35/EIF2B1/MRPS27/NARS1/MRPS15/SRP54/MRPL11/RARS1/MRPL30/MRPL52/RPL22/DAP3/MRPS33	46
R-HSA-3858494	Beta-catenin independent WNT signaling	27/1087	146/10899	0.00113606	0.0283019	0.0240011	KRAS/CTNNB1/PSMB6/PSMB10/DVL3/RAC3/GNB2/GNG4/PDE6B/GNG13/UBC/TCF7L2/RAC2/ARRB2/AP2S1/AGO3/PPP3R1/PSMA5/PSMC4/PSMB2/PSMA1/PSMA6/PLCB2/PSMA2/AGO4/AP2M1/PSMA4	27
R-HSA-69202	Cyclin E associated events during G1/S transition	18/1087	83/10899	0.00115983	0.0283958	0.0240806	CCND1/E2F4/PSMB6/PSMB10/CDK4/UBC/CCNH/CCNA1/LIN52/PSMA5/PSMC4/PSMB2/CDKN1A/PSMA1/PSMA6/PSMA2/SKP1/PSMA4	18
R-HSA-69656	Cyclin A:Cdk2-associated events at S phase entry	18/1087	85/10899	0.00154691	0.0372307	0.031573	CCND1/E2F4/PSMB6/PSMB10/CDK4/UBC/CCNH/CCNA1/LIN52/PSMA5/PSMC4/PSMB2/CDKN1A/PSMA1/PSMA6/PSMA2/SKP1/PSMA4	18
R-HSA-110314	Recognition of DNA damage by PCNA-containing replication complex	9/1087	30/10899	0.00195024	0.0453989	0.0384999	POLE3/WDR48/RPA2/UBC/DTL/RFC5/RFC4/RFC1/POLD1	9
R-HSA-2173795	Downregulation of SMAD2/3:SMAD4 transcriptional activity	9/1087	30/10899	0.00195024	0.0453989	0.0384999	UBE2D3/MAPK1/SMAD4/UBC/WWTR1/SNW1/TGIF2/NCOR1/SMAD7	9
R-HSA-6781823	Formation of TC-NER Pre-Incision Complex	13/1087	54/10899	0.00203887	0.0466968	0.0396005	USP7/UBC/CCNH/XAB2/XPA/POLR2F/COPS3/ERCC3/EP300/COPS4/PRPF19/POLR2E/ISY1	13
R-HSA-6804757	Regulation of TP53 Degradation	10/1087	36/10899	0.00211442	0.0467334	0.0396316	MDM2/MDM4/USP7/UBC/CCNG1/CCNA1/RFFL/ATM/CHEK2/TP53	10
R-HSA-9687139	Aberrant regulation of mitotic cell cycle due to RB1 defects	10/1087	36/10899	0.00211442	0.0467334	0.0396316	CCND1/CDK4/E2F2/ANAPC4/CDKN1A/CDC23/ANAPC2/ANAPC11/ANAPC1/ANAPC10	10
R-HSA-8854691	Interleukin-20 family signaling	8/1087	25/10899	0.00219319	0.0467334	0.0396316	STAT5A/TYK2/IL22/JAK1/IL10RB/STAT5B/IL22RA1/STAT4	8
R-HSA-5633007	Regulation of TP53 Activity	28/1087	160/10899	0.0022005	0.0467334	0.0396316	EHMT1/MDM2/MDM4/RBBP7/USP7/RPA2/JMY/PRMT5/UBC/CCNG1/CDK5R1/CCNA1/RFFL/TAF1/PRKAA1/PRDM1/ATM/RFC5/RAD17/BRPF3/BANP/EP300/RFC4/SUPT16H/AURKB/CHEK2/TP53/BRD7	28
R-HSA-6807505	RNA polymerase II transcribes snRNA genes	16/1087	74/10899	0.00220503	0.0467334	0.0396316	TAF8/ELL3/CCNT1/CCNT2/PCF11/POLR2F/CDK9/GTF2E2/GTF2F1/INTS2/INTS8/INTS1/INTS4/NCBP1/CCNK/POLR2E	16
R-HSA-674695	RNA Polymerase II Pre-transcription Events	17/1087	81/10899	0.00228459	0.0477076	0.0404577	CCNH/CCNT1/CCNT2/TAF1/CTR9/POLR2F/CDK9/ERCC3/GTF2E2/GTF2F1/NCBP1/CCNK/CDC73/NELFCD/POLR2E/SUPT16H/ELOC	17
R-HSA-162906	HIV Infection	37/1087	231/10899	0.00248419	0.0509794	0.0432324	PSMB6/NUP43/PSMB10/NUP153/VPS37B/UBC/CCNH/CCNT1/CCNT2/NUP42/AP2S1/TAF1/NUP58/PSMA5/PSMC4/POLR2F/PSMB2/CDK9/PSMA1/PSMA6/BANF1/PSMA2/ERCC3/GTF2E2/GTF2F1/AP2M1/CD8B/CHMP3/NCBP1/CCNK/RANGAP1/SKP1/NELFCD/POLR2E/SUPT16H/PSMA4/ELOC	37
R-HSA-1234174	Cellular response to hypoxia	16/1087	75/10899	0.00254951	0.0509794	0.0432324	UBE2D3/PSMB6/PSMB10/EGLN1/UBC/PSMA5/HIGD1A/PSMC4/PSMB2/CREBBP/PSMA1/PSMA6/PSMA2/EP300/PSMA4/ELOC	16
R-HSA-167169	HIV Transcription Elongation	11/1087	43/10899	0.00264807	0.0509794	0.0432324	CCNH/CCNT1/POLR2F/CDK9/ERCC3/GTF2F1/NCBP1/NELFCD/POLR2E/SUPT16H/ELOC	11
R-HSA-167200	Formation of HIV-1 elongation complex containing HIV-1 Tat	11/1087	43/10899	0.00264807	0.0509794	0.0432324	CCNH/CCNT1/POLR2F/CDK9/ERCC3/GTF2F1/NCBP1/NELFCD/POLR2E/SUPT16H/ELOC	11
R-HSA-167246	Tat-mediated elongation of the HIV-1 transcript	11/1087	43/10899	0.00264807	0.0509794	0.0432324	CCNH/CCNT1/POLR2F/CDK9/ERCC3/GTF2F1/NCBP1/NELFCD/POLR2E/SUPT16H/ELOC	11
R-HSA-6796648	TP53 Regulates Transcription of DNA Repair Genes	14/1087	62/10899	0.00266312	0.0509794	0.0432324	CCNH/CCNT1/CCNT2/POLR2F/ATM/CDK9/ERCC3/GTF2F1/CCNK/NELFCD/POLR2E/SUPT16H/TP53/ELOC	14
R-HSA-8951664	Neddylation	38/1087	240/10899	0.00269257	0.0509794	0.0432324	COMMD6/UBE2D3/UCHL3/RBBP7/PSMB6/PSMB10/BTBD6/SPSB3/SQSTM1/KLHL20/UBC/KLHL25/FBXL16/FBXL14/FBXL4/KLHL41/PSMA5/DTL/UBA3/MUL1/PSMC4/PSMB2/PSMA1/PSMA6/DCAF6/CAND1/COPS3/PSMA2/VCP/NAE1/COMMD1/COPS4/CUL3/SKP1/SOCS5/PSMA4/NEDD8/ELOC	38
R-HSA-179409	APC-Cdc20 mediated degradation of Nek2A	8/1087	26/10899	0.00289508	0.0534696	0.0453442	UBC/ANAPC4/CDC23/ANAPC2/ANAPC11/ANAPC1/MAD2L1/ANAPC10	8
R-HSA-5696398	Nucleotide Excision Repair	21/1087	111/10899	0.00289941	0.0534696	0.0453442	USP7/POLE3/RPA2/UBC/CCNH/UBE2I/XAB2/XPA/POLR2F/COPS3/ERCC3/RFC5/EP300/RFC4/MCRS1/RFC1/POLD1/COPS4/PRPF19/POLR2E/ISY1	21
