# Supplementary material for: Differences in genome, transcriptome, miRNAome, and methylome in synchronous and metachronous liver metastasis of colorectal cancer
Source: Front Oncol. 2023 Apr 27;13:1133598. doi: 10.3389/fonc.2023.1133598 (PMC10172672; doi:10.3389/fonc.2023.1133598)
Supplement: Supplementary file 9 [file DataSheet_1.zip › Supplementary Table S14.xlsx]

## Sheet: List1
Supplementary Table S14: The functional analyses of intersect genes
ID	Description	geneID	Count
hsa04926	Relaxin signaling pathway	1278/1282/1284/9586/4318/4846/23236	7
hsa04915	Estrogen signaling pathway	9586/3326/54474/25984/4318/4846/23236	7
hsa04151	PI3K-Akt signaling pathway	930/1278/1282/1284/9586/3326/4846	7
R-HSA-1474244	Extracellular matrix organization	1278/1282/1284/3684/4017/4325/4318	7
hsa05415	Diabetic cardiomyopathy	489/1278/2936/4318/4846/23236	6
hsa05165	Human papillomavirus infection	1278/1282/1284/9586/23513/7472	6
R-HSA-9006925	Intracellular signaling by second messengers	57332/930/5575/5698/6615/57761	6
R-HSA-195721	Signaling by WNT	8356/23236/5698/23513/64321/7472	6
hsa04933	AGE-RAGE signaling pathway in diabetic complications	1278/1282/1284/4846/23236	5
hsa05146	Amoebiasis	1278/1282/1284/3684/23236	5
R-HSA-2022090	Assembly of collagen fibrils and other multimeric structures	1278/1282/1284/4017/4318	5
R-HSA-1474290	Collagen formation	1278/1282/1284/4017/4318	5
R-HSA-1474228	Degradation of the extracellular matrix	1278/1282/1284/4325/4318	5
R-HSA-1257604	PIP3 activates AKT signaling	57332/930/5698/6615/57761	5
R-HSA-449147	Signaling by Interleukins	1278/8356/3684/4318/5698	5
hsa04918	Thyroid hormone synthesis	9586/2936/23236/7038	4
hsa04022	cGMP-PKG signaling pathway	489/9586/4846/23236	4
hsa04310	Wnt signaling pathway	164284/23236/64321/7472	4
hsa05202	Transcriptional misregulation in cancer	8356/3206/3684/4318	4
hsa05417	Lipid and atherosclerosis	3326/4318/4846/23236	4
hsa04024	cAMP signaling pathway	10257/489/9586/2737	4
hsa05131	Shigellosis	10095/8356/23236/10616	4
R-HSA-2243919	Crosslinking of collagen fibrils	1278/1282/1284/4017	4
R-HSA-1442490	Collagen degradation	1278/1282/1284/4318	4
R-HSA-216083	Integrin cell surface interactions	1278/1282/1284/3684	4
R-HSA-196854	Metabolism of vitamins and cofactors	57016/4846/84875/79581	4
R-HSA-69275	G2/M Transition	11190/3326/5698/22974	4
R-HSA-453274	Mitotic G2-G2/M phases	11190/3326/5698/22974	4
R-HSA-8939211	ESR-mediated signaling	8356/3326/4318/4846	4
R-HSA-9658195	Leishmania infection	10095/1800/3326/5575	4
R-HSA-9006931	Signaling by Nuclear Receptors	8356/3326/4318/4846	4
R-HSA-112316	Neuronal System	22839/23136/23236/5575	4
R-HSA-9012999	RHO GTPase cycle	94240/3326/23513/11075	4
