# Supplementary material for: Differences in genome, transcriptome, miRNAome, and methylome in synchronous and metachronous liver metastasis of colorectal cancer
Source: Front Oncol. 2023 Apr 27;13:1133598. doi: 10.3389/fonc.2023.1133598 (PMC10172672; doi:10.3389/fonc.2023.1133598)
Supplement: Supplementary file 9 [file DataSheet_1.zip › Supplementary Table S15.xlsx]

## Sheet: Sheet1
Supplementary Table S15: The overlapped genes between validation and our set - between metastatic tissue versus nonmalignant colon mucosa
Up-regulated genes in both sets (Our set and Validation set (MetaVsColon))	Down-regulated genes in both sets (Our set and Validation set (MetaVsColon))
C6orf223	PKIB
KRT80	FFAR4
GRIN2D	CDKN2B
SLC6A6	CRACD
CTHRC1	P2RY1
INHBA
EPHX4	CCL28
NKD1	CLMP
ASCL2	MMP28
ACSL6	MFSD4A
MTHFD1L	LIPH
MEGF6	GLDN
MACC1	SLC16A9
LARGE2	ATP8B1
AJUBA	SEMA6D
ITGBL1	LINC01133
DUXAP8	WNT2B
ATP11A	PPARGC1B
EPOP	LIMA1
LRP8	GGT6
PALD1	TMCC3
BLACAT1	EDIL3
NFE2L3	PDE3A
SIM2	MOB3B
COL8A1	ST6GALNAC1
ITGB8	CAPN5
FOXQ1	PAQR5
NKD2	PARM1
SNHG15	TNFRSF11A
ZFAS1	SLC26A2
NEBL	CDKL1
NOTUM	TLCD2
ADAMTS12	PDE5A
C2CD4A	SPECC1
PMEPA1	TRPM6
SRPX2	SIAE
HSPH1	SYTL2
MIR4435-2HG	C3orf70
CLDN2	B3GALT5
AXIN2	SMIM5
HKDC1	GALNT12
LDLRAD3	ISX
SHROOM4	ACVRL1
CCDC3	TMEM171
SHH	TMEM54
SLC1A7	CD163L1
RHPN1	GLTP
TOP1MT	FRMD3
MZT1	MCTP2
FAM89A	MAP2K6
PABPC1L	RASD2
ADAMTS2	MAPT
FOXP4-AS1	FAM3D
FNDC1	RASSF6
DACH1	OSR1
SP5	KITLG
ARNTL2	NEDD4L
GTF3A	RBM47
CBX4	ASB2
CCN4	RAB27A
SAPCD2	MIER3
KIF26B	PAQR8
ANLN	TSPAN11
MAP7D2	ZBTB7C
DNTTIP1	NMRAL2P
TTYH3	HIGD1A
GRAMD1A	CCNYL1
ZDHHC9	TFCP2L1
EPSTI1	HAGLR
UCA1	PCDH18
EEPD1	ZFP3
SLC38A5	ROR1
GPCPD1	TINAG
TNS4	EPHA10
DIAPH3	DHDDS
SNTB1	C10orf99
IER5L	SLC22A23
NAP1L1	SIPA1L2
UNC5CL	RNASEL
PHF19	SLC30A4
SPATA13	SGK2
TSPAN5	IGSF9
GAS5	NHSL1
ITGA2	CAPN13
FXYD5	DSC2
ADAM12	LINC00294
PLEKHG4	DISP2
CMSS1	SMAD9
LRRC8E	SLC25A23
PROSER1	MZB1
PCID2	MIER1
FAM83H	MUC12
ECT2	MAGI3
CENPW	RAVER2
SBK1	NAALADL1
GALNT6	SMIM6
IFFO2	EFNA5
ZNRF3	PLCD3
NELFCD	BBIP1
FGFRL1	MYOCD
MIR17HG	GSKIP
AGAP3	ARHGEF37
SNHG6	SGPP2
CBX3	TTC22
UTP4	KIF1C
FMNL2	EPB41L4A
RTKN	MBNL1-AS1
HSP90AB1	PAG1
JPH1	EIF4E3
TNFSF15	PDE4D
SINHCAF	PTPN21
HM13	ARRDC4
CDCA5	SSPN
DCAF13	CLDN23
NTMT1	THSD4
NOP58	SH3RF2
MYEOV	CIPC
SNHG7	FAM214A
KIF14	HHIP
PHF20	SHROOM3
STYXL2	PITPNM3
CDCA7	SAMD9
SNHG5	INTS6L
DDX21	MPND
AUNIP	KRCC1
XPO5	RAP1A
DLGAP1-AS2	RNF112
SPTBN2	GNG2
CCNB1	GIPR
PPP1R35	PPM1L
CCDC113	TMEM59
PDCD2L	AHNAK
DPP7	GLIPR2
XKRX	SDCBP2
IMMP2L	MARCHF3
KIF12	C1QTNF12
TP53RK	JPH2
ZMYND19	PTGS1
SLC39A10	RNF138
WFDC3	RELL1
ARFGAP1	GLI3
NUF2	DLL1
ANKRD10	SYNPO2
C4orf48	MXD1
NUDCD1	BVES
PDRG1	SGCB
TXLNG	TMEM119
MB21D2	IGKC
GLS	TNFRSF13C
PACC1	RUNX1T1
UBAC2	IKZF3
NCKAP5L	SLC2A13
ATAD2	TMPRSS2
ZNF703	ASRGL1
APCDD1	SMIM31
QSOX2	PCDH7
PRPF40B	ALKAL2
LGR6	ANKRD33B
TMTC4	MCOLN2
DCBLD2	AGR2
EEF1AKMT1	JAML
UBE2T	CNTN4
IFIT3
ADAMTS9
STK31
XPOT
LARP6
MTFR2
MELTF
IL20RA
PGK1
RPL22L1
SLC12A2
ZNF579
OTUD6B
MTHFD2
FIGNL1
PHF14
ZNF503
VASH2
FRMD5
LRATD2
PARPBP
EPDR1
CDCA3
CXXC5
ADCK5
PTRH1
DCUN1D5
SMOC2
CDT1
TMEM9
CMTM7
RBIS
PPIL1
SLC2A12
AGTRAP
EBPL
ROMO1
HAVCR2
CXCL16
DEPDC1B
ARMC2
DDIAS
