# Supplementary material for: Differences in genome, transcriptome, miRNAome, and methylome in synchronous and metachronous liver metastasis of colorectal cancer
Source: Front Oncol. 2023 Apr 27;13:1133598. doi: 10.3389/fonc.2023.1133598 (PMC10172672; doi:10.3389/fonc.2023.1133598)
Supplement: Supplementary file 9 [file DataSheet_1.zip › Supplementary Table S16.xlsx]

## Sheet: List1
Supplementary Table S16: Intersection of our differentially expressed genes with the validation set differentially expressed genes in Metastases vs. Primary tumor tissues
Upregulated genes in both sets (Our set and Validation set (MetaVsPrimary))	Downregulated genes in both sets (Our set and Validation set (MetaVsPrimary))
DPP7	CLMP
HAVCR2	ACVRL1
	PCDH18
	EPB41L4A
	DLL1
	TMEM119
	PCDH7
