# Supplementary material for: Differences in genome, transcriptome, miRNAome, and methylome in synchronous and metachronous liver metastasis of colorectal cancer
Source: Front Oncol. 2023 Apr 27;13:1133598. doi: 10.3389/fonc.2023.1133598 (PMC10172672; doi:10.3389/fonc.2023.1133598)
Supplement: Supplementary file 9 [file DataSheet_1.zip › Supplementary Table S5.xlsx]

## Sheet: Sheet1
Supplementary Table S5: The functional analyses of methylation analysis
Reactome ORA
ID	Description	GeneRatio	BgRatio	pvalue	p.adjust	qvalue	geneID	Count
R-HSA-1474244	Extracellular matrix organization	74/1311	301/10704	1.7234e-09	1.8673e-06	1.78035e-06	JAM3/COL4A1/ITGA4/COL25A1/MMP16/FGF2/FBN2/SDC2/FBN1/TNXB/COL1A1/MMP9/LTBP1/COL26A1/COL15A1/ADAMTS5/ITGA5/ADAM12/COL11A2/COL20A1/PXDN/COL4A2/EFEMP1/CAPN8/ADAMTS1/ELN/CAPN11/COL12A1/COL16A1/F11R/LOXL2/TNC/LTBP4/COL1A2/BMP4/COL24A1/COL23A1/MMP13/ITGAM/NCAM1/COL9A1/ELANE/TNR/MMP1/BMP10/PTPRS/DDR1/HAPLN1/COL6A3/CTRB2/MMP2/VCAM1/ITGA8/TLL1/A2M/NRXN1/DSPP/FN1/VCAN/MMP24/COL6A6/COLGALT1/COL4A4/COL5A2/COL…	74
R-HSA-112316	Neuronal System	92/1311	410/10704	2.90857e-09	1.8673e-06	1.78035e-06	SLITRK5/KCNQ5/NTRK3/KCNA1/ADCY1/PRKAR1B/GAD2/RASGRF1/KCNA3/GRIA4/KCNB1/SLC18A3/KCNQ1/GAD1/GRIA2/CACNA2D1/GABRA1/SYT10/KCNAB2/HTR3D/SLC5A7/KCNJ1/NRG1/GNB2/ACHE/GRIN2A/GABRR1/APBA2/KCNK2/GRIK1/RTN3/NRXN2/GRIN2C/CHRNA6/HOMER2/KCNN1/DLGAP3/NEFL/ERBB4/CAMK2A/GNAL/KCNAB1/SYT9/KCNC4/PRKAB1/KCNJ15/PRKAG2/NLGN1/SLC6A3/ALDH2/KCNS1/PPM1E/DLGAP4/CACNB4/NCALD/GLRB/PRKAG3/DBNL/KCNQ2/EPB41L3/PTPRS/CHRNA3/CPLX1/…	92
R-HSA-8948216	Collagen chain trimerization	20/1311	44/10704	4.79376e-08	1.5729e-05	1.49966e-05	COL4A1/COL25A1/COL1A1/COL26A1/COL15A1/COL11A2/COL20A1/COL4A2/COL12A1/COL16A1/COL1A2/COL24A1/COL23A1/COL9A1/COL6A3/COL6A6/COL4A4/COL5A2/COL14A1/COL18A1	20
R-HSA-1474228	Degradation of the extracellular matrix	41/1311	140/10704	4.90001e-08	1.5729e-05	1.49966e-05	COL4A1/COL25A1/MMP16/FBN2/FBN1/COL1A1/MMP9/COL26A1/COL15A1/ADAMTS5/COL11A2/COL4A2/CAPN8/ADAMTS1/ELN/CAPN11/COL12A1/COL16A1/COL1A2/COL23A1/MMP13/COL9A1/ELANE/MMP1/COL6A3/CTRB2/MMP2/TLL1/A2M/FN1/MMP24/COL6A6/COL4A4/COL5A2/COL14A1/ADAMTS8/MMP17/MMP19/CAPN3/ADAM8/COL18A1	41
R-HSA-1442490	Collagen degradation	24/1311	64/10704	2.00697e-07	5.15389e-05	4.9139e-05	COL4A1/COL25A1/COL1A1/MMP9/COL26A1/COL15A1/COL11A2/COL4A2/COL12A1/COL16A1/COL1A2/COL23A1/MMP13/COL9A1/ELANE/MMP1/COL6A3/MMP2/COL6A6/COL4A4/COL5A2/COL14A1/MMP19/COL18A1	24
R-HSA-500792	GPCR ligand binding	93/1311	467/10704	9.28051e-07	0.000198603	0.000189355	NPY/PTHLH/PTH2R/PLPPR5/EDNRB/CASR/CALCR/FFAR1/CXCR2/ADCYAP1R1/S1PR3/TRH/WNT3/GNB2/WNT2/GNRHR/CRHR2/ACKR2/GRM3/PTGFR/GPER1/GHSR/CCK/GRM4/PLPPR2/DRD5/SSTR3/HTR4/GALR2/LPAR3/CCRL2/UTS2B/PLPPR4/DRD1/AGTR1/SCTR/CCL7/TAS2R39/CCL5/ADRB3/GRM7/C3AR1/NPFFR2/GPHA2/GHRH/ADCYAP1/S1PR1/P2RY12/PDYN/P2RY6/LPAR2/CCL23/KEL/NTSR1/OPN1SW/SST/MTNR1B/HTR1B/ADGRE1/NPBWR2/NTSR2/OPN5/CMKLR1/GRM1/ECE2/OXGR1/HTR2B/GIP/CYSL…	93
R-HSA-1474290	Collagen formation	27/1311	90/10704	5.6592e-06	0.000914457	0.000871875	COL4A1/COL25A1/COL1A1/MMP9/COL26A1/COL15A1/COL11A2/COL20A1/PXDN/COL4A2/COL12A1/COL16A1/LOXL2/COL1A2/COL24A1/COL23A1/MMP13/COL9A1/COL6A3/TLL1/COL6A6/COLGALT1/COL4A4/COL5A2/COL14A1/PLEC/COL18A1	27
R-HSA-2022090	Assembly of collagen fibrils and other multimeric structures	21/1311	61/10704	5.69755e-06	0.000914457	0.000871875	COL4A1/COL1A1/MMP9/COL15A1/COL11A2/PXDN/COL4A2/COL12A1/LOXL2/COL1A2/COL24A1/MMP13/COL9A1/COL6A3/TLL1/COL6A6/COL4A4/COL5A2/COL14A1/PLEC/COL18A1	21
R-HSA-6794362	Protein-protein interactions at synapses	26/1311	86/10704	7.1833e-06	0.00102482	0.000977097	SLITRK5/NTRK3/GRIA4/SYT10/GRIN2A/APBA2/RTN3/NRXN2/GRIN2C/HOMER2/DLGAP3/SYT9/NLGN1/DLGAP4/DBNL/EPB41L3/PTPRS/GRM1/PPFIA4/NRXN1/SYT2/DLG2/SHANK2/GRIA1/PPFIA2/LIN7B	26
R-HSA-1650814	Collagen biosynthesis and modifying enzymes	22/1311	67/10704	8.26807e-06	0.00106162	0.00101219	COL4A1/COL25A1/COL1A1/COL26A1/COL15A1/COL11A2/COL20A1/COL4A2/COL12A1/COL16A1/COL1A2/COL24A1/COL23A1/COL9A1/COL6A3/TLL1/COL6A6/COLGALT1/COL4A4/COL5A2/COL14A1/COL18A1	22
R-HSA-9658195	Leishmania infection	55/1311	252/10704	1.10582e-05	0.0012908	0.00123069	PTHLH/ADCY1/PRKAR1B/PTH2R/GPR83/VAV3/WIPF1/CALCR/ADCYAP1R1/ELMO1/GNB2/CRHR2/ARPC1B/GPR27/MYH9/GPR15/DRD5/HTR4/DPEP3/PLCG2/DRD1/SCTR/ADRB3/PSTPIP1/C3AR1/GPHA2/GHRH/ADCYAP1/DPEP1/PYCARD/CD163/CYFIP1/ELMO2/FYN/GIP/CYSLTR2/GPR20/MC2R/ACTB/GNAS/GHRHR/ENTPD1/HSP90AB1/ADCY5/RLN3/PTH1R/DVL2/GNB5/GPR45/GNG4/C3/ARPC2/SYK/VIPR2/HCK	55
R-HSA-112315	Transmission across Chemical Synapses	57/1311	270/10704	2.17138e-05	0.00228886	0.00218228	ADCY1/PRKAR1B/GAD2/RASGRF1/GRIA4/SLC18A3/GAD1/GRIA2/CACNA2D1/GABRA1/HTR3D/SLC5A7/NRG1/GNB2/ACHE/GRIN2A/GABRR1/GRIK1/GRIN2C/CHRNA6/NEFL/ERBB4/CAMK2A/GNAL/PRKAB1/KCNJ15/PRKAG2/SLC6A3/ALDH2/PPM1E/CACNB4/NCALD/GLRB/PRKAG3/CHRNA3/CPLX1/SLC6A1/CHRNA1/GABRB3/PPFIA4/KCNJ3/RPS6KA2/PLCB1/SLC6A11/DLG2/GABRR3/NPTN/ADCY5/GABRA5/GNB5/GRIA1/TUBA1A/SNAP25/PPFIA2/GNG4/PRKCG/LIN7B	57
R-HSA-9662851	Anti-inflammatory response favouring Leishmania parasite infection	40/1311	169/10704	2.49564e-05	0.00228886	0.00218228	PTHLH/ADCY1/PRKAR1B/PTH2R/GPR83/CALCR/ADCYAP1R1/GNB2/CRHR2/GPR27/MYH9/GPR15/DRD5/HTR4/DPEP3/PLCG2/DRD1/SCTR/ADRB3/GPHA2/GHRH/ADCYAP1/DPEP1/CD163/FYN/GIP/CYSLTR2/GPR20/MC2R/GNAS/GHRHR/ADCY5/RLN3/PTH1R/GNB5/GPR45/GNG4/SYK/VIPR2/HCK	40
R-HSA-9664433	Leishmania parasite growth and survival	40/1311	169/10704	2.49564e-05	0.00228886	0.00218228	PTHLH/ADCY1/PRKAR1B/PTH2R/GPR83/CALCR/ADCYAP1R1/GNB2/CRHR2/GPR27/MYH9/GPR15/DRD5/HTR4/DPEP3/PLCG2/DRD1/SCTR/ADRB3/GPHA2/GHRH/ADCYAP1/DPEP1/CD163/FYN/GIP/CYSLTR2/GPR20/MC2R/GNAS/GHRHR/ADCY5/RLN3/PTH1R/GNB5/GPR45/GNG4/SYK/VIPR2/HCK	40
R-HSA-373076	Class A/1 (Rhodopsin-like receptors)	66/1311	335/10704	5.07528e-05	0.00434444	0.00414214	NPY/PLPPR5/EDNRB/FFAR1/CXCR2/S1PR3/TRH/GNRHR/ACKR2/PTGFR/GPER1/GHSR/CCK/PLPPR2/DRD5/SSTR3/HTR4/GALR2/LPAR3/CCRL2/UTS2B/PLPPR4/DRD1/AGTR1/CCL7/CCL5/ADRB3/C3AR1/NPFFR2/GPHA2/S1PR1/P2RY12/PDYN/P2RY6/LPAR2/CCL23/KEL/NTSR1/OPN1SW/SST/MTNR1B/HTR1B/NPBWR2/NTSR2/OPN5/CMKLR1/ECE2/OXGR1/HTR2B/CYSLTR2/CCL22/DRD4/MC2R/EDN3/HTR2A/RHO/CHRM2/CCL1/NPY2R/RLN3/CCR6/CXCL12/CCL25/CXCL13/C3/TRHR	66
R-HSA-6794361	Neurexins and neuroligins	18/1311	55/10704	5.68664e-05	0.00456353	0.00435103	SYT10/GRIN2A/APBA2/NRXN2/GRIN2C/HOMER2/DLGAP3/SYT9/NLGN1/DLGAP4/DBNL/EPB41L3/GRM1/NRXN1/SYT2/DLG2/SHANK2/LIN7B	18
R-HSA-419037	NCAM1 interactions	15/1311	42/10704	7.56593e-05	0.00571451	0.00544841	COL4A1/GFRA1/COL4A2/ST8SIA2/NCAM1/COL9A1/CACNB4/CACNA1H/COL6A3/GDNF/COL6A6/COL4A4/ST8SIA4/COL5A2/CNTN2	15
R-HSA-9660821	ADORA2B mediated anti-inflammatory cytokines production	32/1311	134/10704	0.000131009	0.00934531	0.00891014	PTHLH/ADCY1/PRKAR1B/PTH2R/GPR83/CALCR/ADCYAP1R1/GNB2/CRHR2/GPR27/GPR15/DRD5/HTR4/DRD1/SCTR/ADRB3/GPHA2/GHRH/ADCYAP1/GIP/CYSLTR2/GPR20/MC2R/GNAS/GHRHR/ADCY5/RLN3/PTH1R/GNB5/GPR45/GNG4/VIPR2	32
R-HSA-216083	Integrin cell surface interactions	23/1311	85/10704	0.000160284	0.0108319	0.0103275	JAM3/COL4A1/ITGA4/FBN1/COL1A1/ITGA5/COL4A2/COL16A1/F11R/TNC/COL1A2/COL23A1/ITGAM/COL9A1/COL6A3/VCAM1/ITGA8/FN1/COL6A6/COL4A4/COL5A2/ICAM3/COL18A1	23
R-HSA-420092	Glucagon-type ligand receptors	12/1311	33/10704	0.000324493	0.0208324	0.0198624	ADCYAP1R1/GNB2/SCTR/GHRH/ADCYAP1/GIP/CYSLTR2/GNAS/GHRHR/GNB5/GNG4/VIPR2	12
R-HSA-375165	NCAM signaling for neurite out-growth	18/1311	63/10704	0.000391934	0.023964	0.0228481	COL4A1/FGFR1/GFRA1/COL4A2/ST8SIA2/NCAM1/SPTA1/COL9A1/CACNB4/CACNA1H/COL6A3/GDNF/FYN/COL6A6/COL4A4/ST8SIA4/COL5A2/CNTN2	18
R-HSA-425366	Transport of bile salts and organic acids, metal ions and amine compounds	22/1311	85/10704	0.00043704	0.0255072	0.0243195	SLC13A5/SLC5A7/SLC6A5/SLC13A3/SLC44A5/SLC11A1/SLC22A18/SLC13A4/SLC6A6/SLC10A6/SLC22A8/SLC6A3/SLC40A1/SLC6A15/RHCG/SLC16A1/SLC6A1/SLC22A6/SLC6A11/SLC16A7/SLC16A3/SLC22A16	22
R-HSA-112314	Neurotransmitter receptors and postsynaptic signal transmission	42/1311	205/10704	0.000492609	0.0275004	0.0262199	ADCY1/PRKAR1B/RASGRF1/GRIA4/GRIA2/GABRA1/HTR3D/NRG1/GNB2/GRIN2A/GABRR1/GRIK1/GRIN2C/CHRNA6/NEFL/ERBB4/CAMK2A/GNAL/PRKAB1/KCNJ15/PRKAG2/PPM1E/NCALD/GLRB/PRKAG3/CHRNA3/CHRNA1/GABRB3/KCNJ3/RPS6KA2/PLCB1/DLG2/GABRR3/NPTN/ADCY5/GABRA5/GNB5/GRIA1/TUBA1A/GNG4/PRKCG/LIN7B	42
R-HSA-3000178	ECM proteoglycans	20/1311	76/10704	0.000622265	0.0327791	0.0312528	COL4A1/TNXB/COL1A1/COL4A2/TNC/COL1A2/NCAM1/COL9A1/TNR/PTPRS/HAPLN1/COL6A3/ITGA8/DSPP/FN1/VCAN/COL6A6/COL4A4/COL5A2/LAMA2	20
R-HSA-419408	Lysosphingolipid and LPA receptors	7/1311	14/10704	0.000638223	0.0327791	0.0312528	PLPPR5/S1PR3/PLPPR2/LPAR3/PLPPR4/S1PR1/LPAR2	7
R-HSA-2243919	Crosslinking of collagen fibrils	8/1311	18/10704	0.000696961	0.0344192	0.0328164	COL4A1/COL1A1/PXDN/COL4A2/LOXL2/COL1A2/TLL1/COL4A4	8
R-HSA-397014	Muscle contraction	40/1311	197/10704	0.000798011	0.0379499	0.0361827	FGF12/KCNQ1/TBX5/CALD1/RYR1/RYR3/KCNK2/FGF14/MYL1/MYL7/GUCY1A1/CAMK2A/ATP2B2/ATP1A4/SCN8A/TTN/SORBS1/VIM/GATA4/TNNT2/FXYD3/RYR2/DYSF/ATP2A3/ATP1A2/HIPK1/MYH11/FGF11/KCNK18/ANXA6/KCNIP4/KCND3/KCNIP1/SCN7A/SORBS3/DMPK/TCAP/TPM3/TRDN/SCN1A	40
R-HSA-983712	Ion channel transport	38/1311	186/10704	0.000944399	0.0433075	0.0412908	ANO2/SCNN1D/RYR1/RYR3/ATP6V0A4/BEST3/ATP8A2/MCOLN2/TRPC4/TRPM2/CAMK2A/ATP2B2/TPCN2/ATP1A4/CLCA2/ATP2C2/ATP8B3/UNC80/CLCNKA/SCNN1B/ASIC3/TRPV6/WNK2/FXYD3/RYR2/TRPV5/ATP2A3/ATP10D/ATP1A2/ANO5/ATP4A/ATP13A5/ASIC4/TRPV4/NALCN/SGK1/CLCN7/TRDN	38
Reactome ORA hypermetylated genes
ID	Description	GeneRatio	BgRatio	pvalue	p.adjust	qvalue	geneID	Count
R-HSA-112316	Neuronal System	44/441	410/10704	4.53537e-09	4.18161e-06	3.69513e-06	SLITRK5/KCNQ5/NTRK3/KCNA1/ADCY1/PRKAR1B/GAD2/RASGRF1/KCNA3/GRIA4/KCNB1/SLC18A3/GAD1/GRIA2/GABRA1/SYT10/KCNAB2/SLC5A7/NRG1/GRIN2A/GRIK1/GRIN2C/KCNN1/DLGAP3/NEFL/ERBB4/GNAL/KCNAB1/SYT9/KCNC4/SLC6A3/ALDH2/PPM1E/GLRB/CHRNA3/GABRB3/GRM1/PPFIA4/KCNJ3/KCNN2/PLCB1/SYT2/GABRA5/GNG4	44
R-HSA-500792	GPCR ligand binding	41/441	467/10704	3.5184e-06	0.00116372	0.00102834	NPY/PTHLH/PTH2R/PLPPR5/CASR/CALCR/ADCYAP1R1/S1PR3/TRH/WNT3/WNT2/CRHR2/GRM3/GPER1/GHSR/CCK/DRD5/GALR2/PLPPR4/DRD1/AGTR1/SCTR/ADRB3/NPFFR2/ADCYAP1/S1PR1/LPAR2/NTSR1/SST/MTNR1B/HTR1B/GRM1/HTR2B/DRD4/EDN3/GNAS/GHRHR/CHRM2/NPY2R/GNG4/VIPR2	41
R-HSA-9662851	Anti-inflammatory response favouring Leishmania parasite infection	21/441	169/10704	5.86669e-06	0.00116372	0.00102834	PTHLH/ADCY1/PRKAR1B/PTH2R/GPR83/CALCR/ADCYAP1R1/CRHR2/GPR27/DRD5/DPEP3/DRD1/SCTR/ADRB3/ADCYAP1/DPEP1/GNAS/GHRHR/GNG4/VIPR2/HCK	21
R-HSA-9664433	Leishmania parasite growth and survival	21/441	169/10704	5.86669e-06	0.00116372	0.00102834	PTHLH/ADCY1/PRKAR1B/PTH2R/GPR83/CALCR/ADCYAP1R1/CRHR2/GPR27/DRD5/DPEP3/DRD1/SCTR/ADRB3/ADCYAP1/DPEP1/GNAS/GHRHR/GNG4/VIPR2/HCK	21
R-HSA-112315	Transmission across Chemical Synapses	28/441	270/10704	6.31085e-06	0.00116372	0.00102834	ADCY1/PRKAR1B/GAD2/RASGRF1/GRIA4/SLC18A3/GAD1/GRIA2/GABRA1/SLC5A7/NRG1/GRIN2A/GRIK1/GRIN2C/NEFL/ERBB4/GNAL/SLC6A3/ALDH2/PPM1E/GLRB/CHRNA3/GABRB3/PPFIA4/KCNJ3/PLCB1/GABRA5/GNG4	28
R-HSA-9660821	ADORA2B mediated anti-inflammatory cytokines production	18/441	134/10704	9.1802e-06	0.00141069	0.00124657	PTHLH/ADCY1/PRKAR1B/PTH2R/GPR83/CALCR/ADCYAP1R1/CRHR2/GPR27/DRD5/DRD1/SCTR/ADRB3/ADCYAP1/GNAS/GHRHR/GNG4/VIPR2	18
R-HSA-1963642	PI3K events in ERBB2 signaling	6/441	16/10704	2.66117e-05	0.00350514	0.00309736	NRG1/NRG2/ERBB4/ERBB3/GAB1/NRG3	6
R-HSA-112314	Neurotransmitter receptors and postsynaptic signal transmission	21/441	205/10704	0.000108685	0.00998815	0.00882616	ADCY1/PRKAR1B/RASGRF1/GRIA4/GRIA2/GABRA1/NRG1/GRIN2A/GRIK1/GRIN2C/NEFL/ERBB4/GNAL/PPM1E/GLRB/CHRNA3/GABRB3/KCNJ3/PLCB1/GABRA5/GNG4	21
R-HSA-9658195	Leishmania infection	24/441	252/10704	0.00011348	0.00998815	0.00882616	PTHLH/ADCY1/PRKAR1B/PTH2R/GPR83/VAV3/CALCR/ADCYAP1R1/ELMO1/CRHR2/GPR27/DRD5/DPEP3/DRD1/SCTR/ADRB3/ADCYAP1/DPEP1/GNAS/GHRHR/DVL2/GNG4/VIPR2/HCK	24
R-HSA-8847993	ERBB2 Activates PTK6 Signaling	5/441	13/10704	0.000113483	0.00998815	0.00882616	NRG1/NRG2/ERBB4/ERBB3/NRG3	5
R-HSA-1474244	Extracellular matrix organization	27/441	301/10704	0.000119165	0.00998815	0.00882616	JAM3/COL4A1/ITGA4/COL25A1/MMP16/FGF2/FBN2/SDC2/FBN1/COL26A1/COL15A1/ADAMTS5/ADAM12/PXDN/COL4A2/EFEMP1/ADAMTS1/LTBP4/BMP4/COL24A1/COL23A1/MMP2/ITGA8/TLL1/VCAN/COL4A4/LAMA2	27
R-HSA-373080	Class B/2 (Secretin family receptors)	13/441	95/10704	0.000132045	0.0101455	0.00896519	PTHLH/PTH2R/CALCR/ADCYAP1R1/WNT3/WNT2/CRHR2/SCTR/ADCYAP1/GNAS/GHRHR/GNG4/VIPR2	13
R-HSA-419408	Lysosphingolipid and LPA receptors	5/441	14/10704	0.000170579	0.012098	0.0106906	PLPPR5/S1PR3/PLPPR4/S1PR1/LPAR2	5
R-HSA-6785631	ERBB2 Regulates Cell Motility	5/441	15/10704	0.000247254	0.0162835	0.0143891	NRG1/NRG2/ERBB4/ERBB3/NRG3	5
R-HSA-420092	Glucagon-type ligand receptors	7/441	33/10704	0.00032328	0.0194597	0.0171958	ADCYAP1R1/SCTR/ADCYAP1/GNAS/GHRHR/GNG4/VIPR2	7
R-HSA-9620244	Long-term potentiation	6/441	24/10704	0.000337695	0.0194597	0.0171958	GRIA2/NRG1/GRIN2A/GRIN2C/NEFL/ERBB4	6
R-HSA-8948216	Collagen chain trimerization	8/441	44/10704	0.000373583	0.0202614	0.0179042	COL4A1/COL25A1/COL26A1/COL15A1/COL4A2/COL24A1/COL23A1/COL4A4	8
R-HSA-9664565	Signaling by ERBB2 KD Mutants	6/441	25/10704	0.000429049	0.0219768	0.0194201	NRG1/NRG2/ERBB4/ERBB3/GAB1/NRG3	6
R-HSA-1250342	PI3K events in ERBB4 signaling	4/441	10/10704	0.000489603	0.0237586	0.0209946	NRG1/NRG2/ERBB4/NRG3	4
R-HSA-1227990	Signaling by ERBB2 in Cancer	6/441	26/10704	0.00053859	0.024829	0.0219405	NRG1/NRG2/ERBB4/ERBB3/GAB1/NRG3	6
R-HSA-2243919	Crosslinking of collagen fibrils	5/441	18/10704	0.000636706	0.0272876	0.024113	COL4A1/PXDN/COL4A2/TLL1/COL4A4	5
R-HSA-418594	G alpha (i) signalling events	31/441	405/10704	0.000651114	0.0272876	0.024113	NPY/ADCY1/PRKAR1B/PDE6B/SDC2/CASR/RGS20/RGS22/LRP8/GRK2/S1PR3/PPP1R1B/GNAO1/GRM3/GPER1/GPC6/PDE1C/GALR2/GNAL/PDE4D/LPAR2/SST/MTNR1B/HTR1B/PLCB1/DRD4/GNAS/PDE4B/CHRM2/NPY2R/GNG4	31
R-HSA-6794362	Protein-protein interactions at synapses	11/441	86/10704	0.000770581	0.0308903	0.0272966	SLITRK5/NTRK3/GRIA4/SYT10/GRIN2A/GRIN2C/DLGAP3/SYT9/GRM1/PPFIA4/SYT2	11
R-HSA-373752	Netrin-1 signaling	8/441	50/10704	0.000911766	0.035027	0.030952	RGMA/UNC5C/SLIT2/SLIT3/DSCAM/UNC5D/DSCAML1/DCC	8
R-HSA-2219530	Constitutive Signaling by Aberrant PI3K in Cancer	10/441	75/10704	0.000955687	0.0352457	0.0311453	FGF2/NRG1/FGF5/NRG2/FGF8/ERBB4/ERBB3/GAB1/FGF3/NRG3	10
R-HSA-8863795	Downregulation of ERBB2 signaling	6/441	29/10704	0.00100071	0.0354866	0.0313581	NRG1/NRG2/MATK/ERBB4/ERBB3/NRG3	6
R-HSA-111885	Opioid Signalling	11/441	92/10704	0.00135744	0.039406	0.0348216	ADCY1/PRKAR1B/GRK2/PPP1R1B/GNAO1/PDE1C/GNAL/PDE4D/PLCB1/PDE4B/GNG4	11
R-HSA-5654689	PI-3K cascade:FGFR1	5/441	21/10704	0.00136525	0.039406	0.0348216	FGF2/FGF5/FGF8/GAB1/FGF3	5
R-HSA-5654687	Downstream signaling of activated FGFR1	6/441	31/10704	0.00144666	0.039406	0.0348216	FGF2/FGF5/FGF8/GAB1/FGF3/FLRT2	6
R-HSA-375280	Amine ligand-binding receptors	7/441	42/10704	0.00148287	0.039406	0.0348216	DRD5/DRD1/ADRB3/HTR1B/HTR2B/DRD4/CHRM2	7
R-HSA-419037	NCAM1 interactions	7/441	42/10704	0.00148287	0.039406	0.0348216	COL4A1/GFRA1/COL4A2/ST8SIA2/GDNF/COL4A4/ST8SIA4	7
R-HSA-442755	Activation of NMDA receptors and postsynaptic events	11/441	93/10704	0.00148393	0.039406	0.0348216	ADCY1/PRKAR1B/RASGRF1/GRIA4/GRIA2/NRG1/GRIN2A/GRIN2C/NEFL/ERBB4/PPM1E	11
R-HSA-5658623	FGFRL1 modulation of FGFR1 signaling	4/441	13/10704	0.00151033	0.039406	0.0348216	FGF2/FGF5/FGF8/FGF3	4
R-HSA-8848021	Signaling by PTK6	8/441	54/10704	0.00153055	0.039406	0.0348216	KHDRBS2/NR3C1/ELMO1/NRG1/NRG2/ERBB4/ERBB3/NRG3	8
R-HSA-9006927	Signaling by Non-Receptor Tyrosine Kinases	8/441	54/10704	0.00153055	0.039406	0.0348216	KHDRBS2/NR3C1/ELMO1/NRG1/NRG2/ERBB4/ERBB3/NRG3	8
R-HSA-1650814	Collagen biosynthesis and modifying enzymes	9/441	67/10704	0.00161195	0.039406	0.0348216	COL4A1/COL25A1/COL26A1/COL15A1/COL4A2/COL24A1/COL23A1/TLL1/COL4A4	9
R-HSA-1250196	SHC1 events in ERBB2 signaling	5/441	22/10704	0.00170774	0.039406	0.0348216	NRG1/NRG2/ERBB4/ERBB3/NRG3	5
R-HSA-438066	Unblocking of NMDA receptors, glutamate binding and activation	5/441	22/10704	0.00170774	0.039406	0.0348216	GRIA4/GRIA2/GRIN2A/GRIN2C/NEFL	5
R-HSA-9665686	Signaling by ERBB2 TMD/JMD mutants	5/441	22/10704	0.00170774	0.039406	0.0348216	NRG1/NRG2/ERBB4/ERBB3/NRG3	5
R-HSA-1296072	Voltage gated Potassium channels	7/441	43/10704	0.00170959	0.039406	0.0348216	KCNQ5/KCNA1/KCNA3/KCNB1/KCNAB2/KCNAB1/KCNC4	7
R-HSA-1474228	Degradation of the extracellular matrix	14/441	140/10704	0.00187399	0.0421419	0.0372392	COL4A1/COL25A1/MMP16/FBN2/FBN1/COL26A1/COL15A1/ADAMTS5/COL4A2/ADAMTS1/COL23A1/MMP2/TLL1/COL4A4	14
R-HSA-1250347	SHC1 events in ERBB4 signaling	4/441	14/10704	0.00204622	0.0449195	0.0396937	NRG1/NRG2/ERBB4/NRG3	4
R-HSA-5654695	PI-3K cascade:FGFR2	5/441	23/10704	0.00210925	0.0452263	0.0399648	FGF2/FGF5/FGF8/GAB1/FGF3	5
Reactome ORA hypometylated genes
ID	Description	GeneRatio	BgRatio	pvalue	p.adjust	qvalue	geneID	Count
R-HSA-1474244	Extracellular matrix organization	47/870	301/10704	9.44741e-06	0.0108906	0.0108314	TNXB/COL1A1/MMP9/LTBP1/ITGA5/COL11A2/COL20A1/CAPN8/ELN/CAPN11/COL12A1/COL16A1/F11R/LOXL2/TNC/COL1A2/MMP13/ITGAM/NCAM1/COL9A1/ELANE/TNR/MMP1/BMP10/PTPRS/DDR1/HAPLN1/COL6A3/CTRB2/VCAM1/A2M/NRXN1/DSPP/FN1/MMP24/COL6A6/COLGALT1/COL5A2/COL14A1/ADAMTS8/ICAM3/MMP17/MMP19/CAPN3/PLEC/ADAM8/COL18A1	47
R-HSA-1474228	Degradation of the extracellular matrix	27/870	140/10704	1.8777e-05	0.0108906	0.0108314	COL1A1/MMP9/COL11A2/CAPN8/ELN/CAPN11/COL12A1/COL16A1/COL1A2/MMP13/COL9A1/ELANE/MMP1/COL6A3/CTRB2/A2M/FN1/MMP24/COL6A6/COL5A2/COL14A1/ADAMTS8/MMP17/MMP19/CAPN3/ADAM8/COL18A1	27
R-HSA-1442490	Collagen degradation	16/870	64/10704	3.73856e-05	0.0144558	0.0143771	COL1A1/MMP9/COL11A2/COL12A1/COL16A1/COL1A2/MMP13/COL9A1/ELANE/MMP1/COL6A3/COL6A6/COL5A2/COL14A1/MMP19/COL18A1	16
R-HSA-198933	Immunoregulatory interactions between a Lymphoid and a non-Lymphoid cell	25/870	132/10704	5.19242e-05	0.015058	0.014976	COL1A1/CD300LG/NCR3/CD19/KLRG1/LAIR1/SLAMF7/CLEC2D/SIGLEC11/COL1A2/TREM2/KLRD1/SIGLEC1/LILRB4/NCR3LG1/VCAM1/LILRA2/CLEC2B/LILRB1/LILRA4/CD300A/ICAM3/CD300LF/SELL/C3	25
R-HSA-8948216	Collagen chain trimerization	12/870	44/10704	0.000141719	0.0328787	0.0326997	COL1A1/COL11A2/COL20A1/COL12A1/COL16A1/COL1A2/COL9A1/COL6A3/COL6A6/COL5A2/COL14A1/COL18A1	12
R-HSA-166663	Initial triggering of complement	8/870	23/10704	0.000299532	0.0497103	0.0494396	C1S/C1QB/MASP1/GZMM/C2/C1QC/COLEC11/C3	8
R-HSA-2022090	Assembly of collagen fibrils and other multimeric structures	14/870	61/10704	0.000299976	0.0497103	0.0494396	COL1A1/MMP9/COL11A2/COL12A1/LOXL2/COL1A2/MMP13/COL9A1/COL6A3/COL6A6/COL5A2/COL14A1/PLEC/COL18A1	14
