# Supplementary material for: Differences in genome, transcriptome, miRNAome, and methylome in synchronous and metachronous liver metastasis of colorectal cancer
Source: Front Oncol. 2023 Apr 27;13:1133598. doi: 10.3389/fonc.2023.1133598 (PMC10172672; doi:10.3389/fonc.2023.1133598)
Supplement: Supplementary file 9 [file DataSheet_1.zip › Supplementary Table S6.xlsx]

## Sheet: Sheet1
Supplemetary Table S6: The list of differentially expressed genes
EnsemblID	logFC	logCPM	LR	PValue	FDR	Gene_Symbol
ENSG00000134028	-6.01619	7.635	409.09	5.78263e-91	8.16565e-87	ADAMDEC1
ENSG00000186340	6.88826	8.02147	371.97	6.97024e-83	4.92134e-79	THBS2
ENSG00000118785	7.81968	7.98032	354.88	3.66913e-79	1.72706e-75	SPP1
ENSG00000133742	-7.40229	7.76436	348.65	8.34099e-78	2.94458e-74	CA1
ENSG00000108244	8.38579	6.05321	275.921	5.81502e-62	1.64228e-58	KRT23
ENSG00000135549	-5.08485	5.03629	263.375	3.15347e-59	7.4217e-56	PKIB
ENSG00000186188	-5.10529	4.57891	257.631	5.63416e-58	1.13657e-54	FFAR4
ENSG00000129167	-5.96313	4.67972	255.49	1.6507e-57	2.9137e-54	TPH1
ENSG00000175832	5.93531	5.98513	250.125	2.43938e-56	3.82739e-53	ETV4
ENSG00000142959	-6.83761	5.36563	249.601	3.1728e-56	4.4803e-53	BEST4
ENSG00000168748	-5.51732	5.1301	247.025	1.15606e-55	1.48407e-52	CA7
ENSG00000204869	10.3137	4.84996	241.008	2.37033e-54	2.78929e-51	IGFL4
ENSG00000181577	7.1406	5.10748	217.256	3.58935e-49	3.89886e-46	C6orf223
ENSG00000167767	7.53984	5.00302	204.885	1.79443e-46	1.80994e-43	KRT80
ENSG00000137673	9.51585	4.37507	202.267	6.68493e-46	6.29319e-43	MMP7
ENSG00000015413	9.62963	7.43523	199.776	2.33674e-45	2.06232e-42	DPEP1
ENSG00000105464	5.64935	5.20988	197.137	8.80266e-45	7.3119e-42	GRIN2D
ENSG00000173894	4.49581	3.6498	190.585	2.36958e-43	1.85893e-40	CBX2
ENSG00000156966	-5.54812	8.17224	189.739	3.62442e-43	2.69371e-40	B3GNT7
ENSG00000146205	-3.83994	5.45485	181.92	1.84595e-41	1.30334e-38	ANO7
ENSG00000062038	6.30086	5.18762	178.219	1.1867e-40	7.97973e-38	CDH3
ENSG00000064787	-3.98477	7.20864	177.671	1.56273e-40	1.00306e-37	BCAS1
ENSG00000100604	-7.20153	7.69108	177.368	1.8199e-40	1.11734e-37	CHGA
ENSG00000103888	6.01269	7.40217	175.56	4.51749e-40	2.65798e-37	CEMIP
ENSG00000131389	3.05891	7.15451	170.994	4.48913e-39	2.53564e-36	SLC6A6
ENSG00000178773	6.25166	5.20963	170.606	5.45476e-39	2.96256e-36	CPNE7
ENSG00000164932	4.61994	4.34437	169.168	1.12456e-38	5.88144e-36	CTHRC1
ENSG00000122641	6.47695	6.05979	169.029	1.20564e-38	6.0803e-36	INHBA
ENSG00000139515	4.97953	3.78787	166.287	4.7886e-38	2.33172e-35	PDX1
ENSG00000006740	-3.20366	6.30539	162.89	2.64402e-37	1.24454e-34	ARHGAP44
ENSG00000105989	10.2698	3.95848	159.242	1.65683e-36	7.54714e-34	WNT2
ENSG00000172031	4.64238	1.4481	158.033	3.04429e-36	1.33386e-33	EPHX4
ENSG00000158467	-3.26275	8.10758	157.986	3.11716e-36	1.33386e-33	AHCYL2
ENSG00000232803	5.03173	3.4524	152.644	4.58237e-35	1.90317e-32	SLCO4A1-AS1
ENSG00000244306	5.61543	3.13115	148.85	3.09215e-34	1.24755e-31
ENSG00000140807	5.38705	8.13273	148.083	4.54963e-34	1.78459e-31	NKD1
ENSG00000278909	5.98908	5.98897	147.785	5.28572e-34	2.01729e-31
ENSG00000105664	8.00242	3.79904	146.561	9.78945e-34	3.63781e-31	COMP
ENSG00000262655	-4.15399	6.54099	145.011	2.13587e-33	7.73348e-31	SPON1
ENSG00000279508	5.46746	4.48563	144.193	3.22393e-33	1.13813e-30
ENSG00000184489	3.61157	5.98646	142.1	9.24646e-33	3.18462e-30	PTP4A3
ENSG00000268388	-4.80613	5.08617	141.619	1.17825e-32	3.96144e-30	FENDRR
ENSG00000101187	3.6514	5.98266	141.531	1.23144e-32	4.04401e-30	SLCO4A1
ENSG00000112715	2.66477	9.12299	141.034	1.58139e-32	5.07517e-30	VEGFA
ENSG00000260029	6.30979	4.29648	140.593	1.97445e-32	6.19584e-30
ENSG00000184916	3.26886	6.43766	139.302	3.78323e-32	1.16137e-29	JAG2
ENSG00000183734	3.45138	6.46213	138.416	5.91043e-32	1.77577e-29	ASCL2
ENSG00000164398	4.42982	4.47654	136.947	1.23828e-31	3.64285e-29	ACSL6
ENSG00000247844	4.0429	3.17607	133.435	7.26098e-31	2.0925e-28
ENSG00000006704	2.91251	6.30466	132.185	1.36326e-30	3.85011e-28	GTF2IRD1
ENSG00000102265	3.59367	7.1399	130.717	2.85486e-30	7.9046e-28	TIMP1
ENSG00000117472	-3.46058	8.4742	130.251	3.61124e-30	9.80659e-28	TSPAN1
ENSG00000120254	2.80416	5.47525	128.915	7.07803e-30	1.88583e-27	MTHFD1L
ENSG00000117115	-3.7629	8.2826	128.118	1.05763e-29	2.76571e-27	PADI2
ENSG00000164283	5.86326	1.44784	128.073	1.08197e-29	2.77792e-27	ESM1
ENSG00000205414	6.07609	4.9754	127.772	1.25875e-29	3.17408e-27
ENSG00000258947	4.45192	4.67311	127.333	1.57102e-29	3.89199e-27	TUBB3
ENSG00000164093	4.34528	4.47707	126.675	2.18879e-29	5.32895e-27	PITX2
ENSG00000275395	-7.14829	13.0438	126.635	2.23228e-29	5.34273e-27	FCGBP
ENSG00000212993	4.84337	3.78893	126.348	2.58032e-29	6.07278e-27	POU5F1B
ENSG00000162591	3.03503	6.23385	125.565	3.82809e-29	8.86171e-27	MEGF6
ENSG00000228705	9.27575	3.45097	125.134	4.75634e-29	1.0833e-26	LINC00659
ENSG00000163017	-3.63568	4.6349	125.048	4.96886e-29	1.11374e-26	ACTG2
ENSG00000181652	4.86447	3.6832	124.795	5.64222e-29	1.2449e-26	ATG9B
ENSG00000183742	3.04254	7.30739	122.626	1.68403e-28	3.6585e-26	MACC1
ENSG00000214039	8.70382	4.33928	122.241	2.04383e-28	4.37288e-26	LINC02418
ENSG00000108375	2.40288	8.60721	122.19	2.09778e-28	4.37567e-26	RNF43
ENSG00000158555	4.42573	6.17835	122.177	2.11122e-28	4.37567e-26	GDPD5
ENSG00000135245	3.47268	4.62252	122.152	2.1381e-28	4.37567e-26	HILPDA
ENSG00000173391	7.02711	4.08455	120.417	5.12745e-28	1.03435e-25	OLR1
ENSG00000165905	2.99485	3.19014	119.268	9.14774e-28	1.81937e-25	LARGE2
ENSG00000078098	4.90207	3.12401	118.862	1.12288e-27	2.20225e-25	FAP
ENSG00000182492	4.77592	7.30088	118.813	1.15068e-27	2.22585e-25	BGN
ENSG00000159167	4.88963	3.92714	118.563	1.30553e-27	2.49127e-25	STC1
ENSG00000165816	4.43281	5.44802	117.242	2.54045e-27	4.78315e-25	VWA2
ENSG00000262188	4.45341	3.16199	116.693	3.35168e-27	6.22752e-25	LINC01978
ENSG00000129474	3.18892	4.85705	115.982	4.79583e-27	8.79505e-25	AJUBA
ENSG00000163817	5.92605	4.71141	115.627	5.73588e-27	1.03842e-24	SLC6A20
ENSG00000018280	5.2166	4.8167	115.456	6.25233e-27	1.11758e-24	SLC11A1
ENSG00000135916	-3.22546	9.4808	114.33	1.10317e-26	1.94723e-24	ITM2C
ENSG00000232913	-3.24031	2.40792	113.774	1.46071e-26	2.5465e-24	PLCE1-AS2
ENSG00000102287	2.27733	6.99925	112.238	3.16897e-26	5.45719e-24	GABRE
ENSG00000118707	2.37603	5.12193	112.105	3.38863e-26	5.76517e-24	TGIF2
ENSG00000198542	6.58049	4.97743	111.507	4.58166e-26	7.70209e-24	ITGBL1
ENSG00000206195	5.52295	3.53341	111.227	5.27765e-26	8.76773e-24	DUXAP8
ENSG00000068650	2.63535	7.31769	110.806	6.52567e-26	1.0715e-23	ATP11A
ENSG00000145113	-4.46152	9.11214	109.53	1.2423e-25	2.01638e-23	MUC4
ENSG00000147883	-3.00232	6.5472	109.403	1.32408e-25	2.12469e-23	CDKN2B
ENSG00000273604	4.43195	3.75501	109.374	1.3441e-25	2.13258e-23	EPOP
ENSG00000101144	3.57881	4.64267	108.812	1.7846e-25	2.80003e-23	BMP7
ENSG00000198576	8.74729	3.54382	108.548	2.03842e-25	3.16313e-23	ARC
ENSG00000109265	-2.36672	5.94074	108.352	2.25045e-25	3.4542e-23	CRACD
ENSG00000169860	-3.74174	5.38423	107.48	3.49397e-25	5.30521e-23	P2RY1
ENSG00000138028	3.49555	3.26536	106.145	6.85375e-25	1.02959e-22	CGREF1
ENSG00000184434	-3.16042	5.15423	105.403	9.96524e-25	1.48125e-22	LRRC19
ENSG00000112759	2.59716	5.66444	105.38	1.00832e-24	1.48318e-22	SLC29A1
ENSG00000203499	3.4469	4.65565	104.747	1.38788e-24	2.02044e-22	IQANK1
ENSG00000136997	3.22338	7.67429	104.151	1.87457e-24	2.70111e-22	MYC
ENSG00000157193	3.04485	4.22667	104.095	1.9289e-24	2.75131e-22	LRP8
ENSG00000082497	-3.22451	2.10729	103.34	2.82269e-24	3.98592e-22	SERTAD4
ENSG00000082512	2.02173	6.75576	103.297	2.88453e-24	4.03292e-22	TRAF5
ENSG00000241186	2.85576	3.62795	103.186	3.05105e-24	4.2239e-22	TDGF1
ENSG00000107719	2.94352	5.88011	103.096	3.1922e-24	4.37641e-22	PALD1
ENSG00000258227	4.18128	2.24558	102.969	3.40437e-24	4.62242e-22	CLEC5A
ENSG00000168065	4.59065	1.41378	102.851	3.614e-24	4.86031e-22	SLC22A11
ENSG00000166920	-3.04774	6.41946	102.293	4.78918e-24	6.38e-22	C15orf48
ENSG00000099953	3.93762	6.04299	102.268	4.84847e-24	6.39862e-22	MMP11
ENSG00000281406	4.83102	3.05285	101.79	6.17371e-24	8.07212e-22	BLACAT1
ENSG00000042832	4.42345	4.28882	101.302	7.89755e-24	1.02313e-21	TG
ENSG00000151882	-3.34209	5.42145	100.943	9.46545e-24	1.21511e-21	CCL28
ENSG00000213886	5.53387	5.64342	100.732	1.05333e-23	1.34e-21	UBD
ENSG00000166250	-3.47587	3.79829	100.692	1.07463e-23	1.35489e-21	CLMP
ENSG00000050344	2.43091	6.79823	100.462	1.2067e-23	1.50795e-21	NFE2L3
ENSG00000159263	4.54558	4.29776	99.6732	1.79739e-23	2.2264e-21	SIM2
ENSG00000237988	6.71235	4.79968	99.4774	1.98416e-23	2.43637e-21	OR2I1P
ENSG00000103257	4.0655	6.6341	99.2245	2.25445e-23	2.74441e-21	SLC7A5
ENSG00000196756	2.42305	6.05535	98.1366	3.90484e-23	4.71285e-21	SNHG17
ENSG00000134070	3.12329	4.24642	97.8657	4.47744e-23	5.35813e-21	IRAK2
ENSG00000002726	-2.09577	7.85207	97.71	4.8437e-23	5.74772e-21	AOC1
ENSG00000271447	-3.6963	4.74739	96.7773	7.75791e-23	9.12912e-21	MMP28
ENSG00000280997	4.35579	1.34513	96.627	8.36976e-23	9.76772e-21	CCAT2
ENSG00000280055	2.68563	3.48351	96.5366	8.76104e-23	1.01405e-20	LINC02912
ENSG00000249859	3.03958	4.73305	96.5083	8.88703e-23	1.02027e-20	PVT1
ENSG00000174514	-3.41849	5.32432	96.2879	9.9333e-23	1.1312e-20	MFSD4A
ENSG00000281969	-3.20397	1.65533	94.9038	1.99864e-22	2.25782e-20
ENSG00000144810	3.42719	5.16714	94.3163	2.68929e-22	3.01392e-20	COL8A1
ENSG00000163898	-1.88552	6.32097	94.0434	3.08688e-22	3.43227e-20	LIPH
ENSG00000070404	3.79107	5.92697	93.7957	3.49831e-22	3.85934e-20	FSTL3
ENSG00000171747	-2.24773	10.3333	93.645	3.77504e-22	4.13235e-20	LGALS4
ENSG00000138193	-2.69253	7.42998	93.5393	3.98212e-22	4.3255e-20	PLCE1
ENSG00000150593	-2.28928	8.37584	93.1457	4.85836e-22	5.23701e-20	PDCD4
ENSG00000163909	2.61106	4.14323	92.8747	5.57125e-22	5.95998e-20	HEYL
ENSG00000178462	-3.07054	3.92354	92.4376	6.94802e-22	7.37692e-20	TUBAL3
ENSG00000081277	5.15071	3.46794	92.3307	7.33379e-22	7.72839e-20	PKP1
ENSG00000105855	2.03177	6.1454	91.9674	8.81159e-22	9.21692e-20	ITGB8
ENSG00000164949	3.94829	5.81601	91.9045	9.0964e-22	9.44487e-20	GEM
ENSG00000102445	2.54223	6.68643	91.8788	9.21494e-22	9.49811e-20	RUBCNL
ENSG00000137573	2.62386	6.6579	91.4924	1.1202e-21	1.14626e-19	SULF1
ENSG00000164379	6.41829	5.94599	91.4702	1.13284e-21	1.15085e-19	FOXQ1
ENSG00000186417	-3.70074	3.94679	91.3361	1.21226e-21	1.22274e-19	GLDN
ENSG00000149218	-2.14496	6.73764	91.0733	1.3845e-21	1.38656e-19	ENDOD1
ENSG00000101255	4.25941	4.87754	90.8728	1.53211e-21	1.52358e-19	TRIB3
ENSG00000006118	2.8716	5.35529	90.8511	1.54897e-21	1.52958e-19	TMEM132A
ENSG00000214078	2.25098	7.73623	90.7814	1.60454e-21	1.57345e-19	CPNE1
ENSG00000272872	4.93461	2.316	90.5161	1.83475e-21	1.78679e-19
ENSG00000120708	3.46732	9.19311	89.8547	2.56314e-21	2.47905e-19	TGFBI
ENSG00000197927	3.56726	1.2986	89.7319	2.72722e-21	2.6198e-19	NBEAP2
ENSG00000123643	-1.93241	6.42632	89.4744	3.10638e-21	2.96386e-19	SLC36A1
ENSG00000128422	6.93624	3.24899	89.2751	3.43548e-21	3.25586e-19	KRT17
ENSG00000145506	3.84944	4.63766	88.777	4.41925e-21	4.16028e-19	NKD2
ENSG00000197905	2.65547	3.69116	88.6796	4.64221e-21	4.34124e-19	TEAD4
ENSG00000070882	1.97529	6.01021	88.4807	5.13339e-21	4.76899e-19	OSBPL3
ENSG00000054598	2.99943	2.92196	88.3264	5.54968e-21	5.12203e-19	FOXC1
ENSG00000232956	2.26693	4.95511	88.2068	5.89578e-21	5.40613e-19	SNHG15
ENSG00000177410	2.35435	6.0804	88.1332	6.11904e-21	5.57464e-19	ZFAS1
ENSG00000155011	4.61861	0.6242	88.0887	6.25836e-21	5.66502e-19	DKK2
ENSG00000157765	7.82339	2.90183	87.9831	6.60156e-21	5.93762e-19	SLC34A2
ENSG00000125398	1.75584	7.77851	87.7392	7.46777e-21	6.6742e-19	SOX9
ENSG00000078114	2.1445	6.21209	87.4617	8.59289e-21	7.63146e-19	NEBL
ENSG00000185269	9.54504	5.59736	87.4161	8.79311e-21	7.76047e-19	NOTUM
ENSG00000151388	2.9257	4.48685	87.1972	9.82208e-21	8.61476e-19	ADAMTS12
ENSG00000165449	-3.81538	4.90267	86.8252	1.18546e-20	1.03333e-18	SLC16A9
ENSG00000117152	4.19292	2.37638	86.7872	1.20847e-20	1.04692e-18	RGS4
ENSG00000060718	3.74779	3.73951	86.6788	1.27656e-20	1.09917e-18	COL11A1
ENSG00000142235	4.43259	4.3261	86.3406	1.51466e-20	1.29627e-18	LMTK3
ENSG00000088992	5.09329	4.42047	86.215	1.61403e-20	1.37299e-18	TESC
ENSG00000198535	4.77928	3.40704	85.5048	2.31134e-20	1.9544e-18	C2CD4A
ENSG00000143333	4.40207	4.61264	85.4505	2.37579e-20	1.99694e-18	RGS16
ENSG00000061337	3.29475	3.43904	85.2451	2.63581e-20	2.20239e-18	LZTS1
ENSG00000124225	3.10635	7.89565	84.7273	3.42492e-20	2.8449e-18	PMEPA1
ENSG00000198788	-6.51741	12.1659	84.6146	3.62574e-20	2.9941e-18	MUC2
ENSG00000025772	2.15879	5.3378	84.5895	3.67216e-20	3.0148e-18	TOMM34
ENSG00000081923	-2.11229	8.17429	84.0185	4.90175e-20	4.00102e-18	ATP8B1
ENSG00000169429	8.05055	5.71536	83.6406	5.93407e-20	4.80129e-18	CXCL8
ENSG00000277496	2.17338	4.42041	83.6353	5.95019e-20	4.80129e-18
ENSG00000102359	3.34133	4.85753	83.0196	8.12444e-20	6.51848e-18	SRPX2
ENSG00000176387	-2.49643	7.929	82.9398	8.45893e-20	6.74851e-18	HSD11B2
ENSG00000137872	-4.27276	5.14523	82.9201	8.54383e-20	6.77795e-18	SEMA6D
ENSG00000186862	2.76845	1.58192	82.4257	1.09716e-19	8.65529e-18	PDZD7
ENSG00000232684	2.60982	2.2289	82.3919	1.11612e-19	8.75594e-18	ATP11A-AS1
ENSG00000198121	-2.78122	4.25041	81.4361	1.81016e-19	1.41223e-17	LPAR1
ENSG00000263429	-2.56533	4.69597	81.3672	1.87443e-19	1.45433e-17	TMEM238L
ENSG00000169247	3.7697	4.61334	80.841	2.44634e-19	1.88769e-17	SH3TC2
ENSG00000120694	1.83023	7.40404	80.8173	2.47584e-19	1.90007e-17	HSPH1
ENSG00000172965	2.96007	4.41358	80.6197	2.73625e-19	2.08857e-17	MIR4435-2HG
ENSG00000223573	-2.93352	2.11257	80.5736	2.80077e-19	2.12633e-17	TINCR
ENSG00000262585	3.79646	2.27673	80.061	3.6302e-19	2.74129e-17	LINC01979
ENSG00000146477	3.21846	4.32194	79.9592	3.82219e-19	2.87092e-17	SLC22A3
ENSG00000187498	3.23133	9.43781	79.7745	4.19683e-19	3.13563e-17	COL4A1
ENSG00000144063	-2.44336	7.24303	79.7187	4.31698e-19	3.20443e-17	MALL
ENSG00000008300	2.50865	5.56456	79.7108	4.3343e-19	3.20443e-17	CELSR3
ENSG00000174951	3.61413	3.04095	79.5903	4.60687e-19	3.38821e-17	FUT1
ENSG00000277925	2.50212	7.08791	79.5162	4.78288e-19	3.49943e-17
ENSG00000138074	1.94611	5.99628	79.4947	4.83516e-19	3.50383e-17	SLC5A6
ENSG00000165376	8.30423	6.36615	79.4933	4.83852e-19	3.50383e-17	CLDN2
ENSG00000171388	4.29094	2.03146	79.4802	4.87075e-19	3.50918e-17	APLN
ENSG00000224259	-2.35711	4.06496	78.9758	6.28756e-19	4.50693e-17	LINC01133
ENSG00000169213	-2.72039	3.97317	78.7973	6.88196e-19	4.90809e-17	RAB3B
ENSG00000168646	2.1475	7.70506	78.4015	8.40869e-19	5.96679e-17	AXIN2
ENSG00000279191	3.14523	4.33557	78.335	8.6966e-19	6.14023e-17
ENSG00000156510	2.50868	6.64968	78.2335	9.15537e-19	6.43199e-17	HKDC1
ENSG00000168824	-2.75888	2.64877	78.1764	9.42355e-19	6.58762e-17	NSG1
ENSG00000134245	-2.3214	5.46523	78.0228	1.01856e-18	7.08525e-17	WNT2B
ENSG00000157766	3.1652	2.41641	77.9648	1.04894e-18	7.2608e-17	ACAN
ENSG00000088002	4.24186	3.36765	77.9005	1.08367e-18	7.46461e-17	SULT2B1
ENSG00000267532	-2.41122	1.84098	77.8155	1.13131e-18	7.75494e-17	MIR497HG
ENSG00000155846	-2.08215	6.63908	77.7973	1.14179e-18	7.78898e-17	PPARGC1B
ENSG00000230061	2.92127	1.71521	77.7432	1.17348e-18	7.96667e-17	TRPM2-AS
ENSG00000112559	4.80476	3.26434	77.5193	1.31434e-18	8.88029e-17	MDFI
ENSG00000204113	2.29477	3.71434	77.0353	1.67933e-18	1.12923e-16	BMP2KL
ENSG00000059804	3.7618	6.48823	76.9549	1.74904e-18	1.17053e-16	SLC2A3
ENSG00000185479	8.57758	2.73968	76.765	1.92559e-18	1.28261e-16	KRT6B
ENSG00000171431	-2.60919	8.83146	75.7848	3.16321e-18	2.09707e-16	KRT20
ENSG00000278535	-2.24452	6.6932	75.7349	3.24425e-18	2.14075e-16	DHRS11
ENSG00000074181	2.47464	7.28677	75.1388	4.38769e-18	2.8818e-16	NOTCH3
ENSG00000179241	2.74683	3.26333	74.8896	4.9779e-18	3.2543e-16	LDLRAD3
ENSG00000158201	-2.69397	5.47053	74.3183	6.64856e-18	4.31161e-16	ABHD3
ENSG00000204387	1.85761	6.35781	74.316	6.65627e-18	4.31161e-16	SNHG32
ENSG00000050405	-1.77991	7.94067	74.2917	6.73852e-18	4.34496e-16	LIMA1
ENSG00000167741	-2.2323	6.56061	74.2225	6.97904e-18	4.47959e-16	GGT6
ENSG00000278709	3.66282	3.26675	74.2016	7.05332e-18	4.50678e-16	NKILA
ENSG00000224430	2.43725	4.06332	74.1508	7.23708e-18	4.60337e-16	MKRN5P
ENSG00000135480	6.12574	4.04347	73.9583	7.97833e-18	5.05211e-16	KRT7
ENSG00000057704	-2.24749	6.14754	73.7802	8.73178e-18	5.49787e-16	TMCC3
ENSG00000121957	2.04254	6.97188	73.7738	8.76015e-18	5.49787e-16	GPSM2
ENSG00000113739	4.6896	4.33611	73.4249	1.04537e-17	6.53173e-16	STC2
ENSG00000114455	-3.92966	6.09472	73.2355	1.15065e-17	7.15783e-16	HHLA2
ENSG00000074370	-2.63158	8.27099	73.0446	1.26755e-17	7.85048e-16	ATP2A3
ENSG00000110427	3.41883	1.04664	72.8347	1.40977e-17	8.69314e-16	KIAA1549L
ENSG00000183248	3.64962	2.92302	72.666	1.53556e-17	9.42368e-16	PRR36
ENSG00000134668	2.83133	2.08205	72.6583	1.54158e-17	9.42368e-16	SPOCD1
ENSG00000124875	6.69529	3.557	72.3562	1.7966e-17	1.09352e-15	CXCL6
ENSG00000112619	-2.62303	1.56848	72.255	1.89109e-17	1.1461e-15	PRPH2
ENSG00000158352	2.2695	5.76115	72.1839	1.96049e-17	1.18308e-15	SHROOM4
ENSG00000111341	3.50478	5.44764	72.0984	2.04728e-17	1.2302e-15	MGP
ENSG00000164176	-2.53184	6.15803	72.0127	2.13817e-17	1.27937e-15	EDIL3
ENSG00000172572	-2.23453	6.14197	71.93	2.22971e-17	1.32851e-15	PDE3A
ENSG00000163013	1.83068	4.88779	71.4195	2.88798e-17	1.71349e-15	FBXO41
ENSG00000185950	2.15492	7.40571	71.2696	3.11593e-17	1.84101e-15	IRS2
ENSG00000107954	-3.38834	5.07362	71.2573	3.13553e-17	1.84487e-15	NEURL1
ENSG00000224397	4.09464	2.11473	71.2246	3.18795e-17	1.86793e-15	PELATON
ENSG00000239605	2.88252	1.15548	70.9348	3.69222e-17	2.15445e-15	STPG4
ENSG00000005001	4.67015	4.457	70.4642	4.68706e-17	2.72371e-15	PRSS22
ENSG00000137507	2.59146	5.97982	69.9765	6.00162e-17	3.47332e-15	LRRC32
ENSG00000120162	-1.78851	6.06472	69.8715	6.32954e-17	3.64814e-15	MOB3B
ENSG00000070526	-3.21755	7.42198	69.4039	8.02311e-17	4.60546e-15	ST6GALNAC1
ENSG00000149260	-2.38888	7.92836	69.3765	8.13538e-17	4.651e-15	CAPN5
ENSG00000148734	3.71442	2.39667	69.0652	9.52629e-17	5.42422e-15	NPFFR1
ENSG00000074410	-3.14545	7.93406	69.0456	9.62114e-17	5.45623e-15	CA12
ENSG00000106089	2.48029	3.7102	69.0021	9.83583e-17	5.55567e-15	STX1A
ENSG00000140009	-2.68546	3.27357	68.9276	1.02147e-16	5.74669e-15	ESR2
ENSG00000174939	3.0437	2.5743	68.6767	1.16002e-16	6.50024e-15	ASPHD1
ENSG00000265688	3.75347	1.6788	68.6601	1.16986e-16	6.52946e-15	MAFG-DT
ENSG00000184292	5.33101	4.32685	68.6248	1.19096e-16	6.62111e-15	TACSTD2
ENSG00000151468	3.21213	4.01305	68.3157	1.39309e-16	7.71446e-15	CCDC3
ENSG00000137819	-1.73586	5.41914	68.2605	1.43261e-16	7.90227e-15	PAQR5
ENSG00000176971	2.81559	2.06395	67.8245	1.78717e-16	9.81973e-15	FIBIN
ENSG00000175063	3.01465	4.60777	67.458	2.15225e-16	1.17798e-14	UBE2C
ENSG00000135052	-1.81346	8.53609	67.2265	2.42038e-16	1.31962e-14	GOLM1
ENSG00000116017	2.6287	6.36969	67.189	2.46687e-16	1.3398e-14	ARID3A
ENSG00000175592	5.05934	3.67198	67.1031	2.57667e-16	1.39407e-14	FOSL1
ENSG00000155265	2.87857	3.33814	67.0168	2.6921e-16	1.45096e-14	GOLGA7B
ENSG00000106348	1.72866	5.40124	67.0088	2.70298e-16	1.45129e-14	IMPDH1
ENSG00000169116	-2.26783	8.15368	66.9345	2.80676e-16	1.5013e-14	PARM1
ENSG00000137331	3.12503	7.54002	66.8648	2.90777e-16	1.54946e-14	IER3
ENSG00000124766	1.73858	7.97136	66.7399	3.098e-16	1.64462e-14	SOX4
ENSG00000139514	1.63175	7.36809	66.4095	3.6633e-16	1.93743e-14	SLC7A1
ENSG00000080031	-2.16757	6.48256	66.3705	3.73644e-16	1.96874e-14	PTPRH
ENSG00000141655	-2.3812	6.26591	66.2472	3.97767e-16	2.08805e-14	TNFRSF11A
ENSG00000268894	-2.89623	2.46929	66.0783	4.33369e-16	2.26652e-14	PLCE1-AS1
ENSG00000088826	3.39516	4.63444	65.9247	4.68488e-16	2.44115e-14	SMOX
ENSG00000184497	2.78056	4.26229	65.8651	4.82871e-16	2.50685e-14	TMEM255B
ENSG00000150337	3.11898	1.75363	65.7996	4.99188e-16	2.58206e-14	FCGR1A
ENSG00000132003	2.45873	4.9924	65.7044	5.23885e-16	2.69361e-14	ZSWIM4
ENSG00000085741	3.99237	4.80348	65.7018	5.24569e-16	2.69361e-14	WNT11
ENSG00000176692	4.41429	1.45138	65.6307	5.43856e-16	2.78253e-14	FOXC2
ENSG00000135919	2.69901	5.69224	65.6027	5.51641e-16	2.81217e-14	SERPINE2
ENSG00000113303	-3.43512	5.24592	65.4964	5.82188e-16	2.95722e-14	BTNL8
ENSG00000164690	2.25516	4.58624	65.3686	6.21215e-16	3.14415e-14	SHH
ENSG00000110881	2.92563	3.7573	65.3309	6.33191e-16	3.19332e-14	ASIC1
ENSG00000155850	-4.5748	10.5676	65.3015	6.42739e-16	3.22413e-14	SLC26A2
ENSG00000100490	-2.49848	2.85383	65.298	6.43867e-16	3.22413e-14	CDKL1
ENSG00000142875	-2.3067	6.42014	65.2251	6.68118e-16	3.33374e-14	PRKACB
ENSG00000179431	4.42239	2.40966	65.0624	7.25644e-16	3.60803e-14	FJX1
ENSG00000186047	3.13868	2.72105	64.741	8.5417e-16	4.23219e-14	DLEU7
ENSG00000162745	2.17716	3.64403	64.5141	9.58456e-16	4.73229e-14	OLFML2B
ENSG00000113361	2.86967	3.75962	64.3852	1.02324e-15	5.03455e-14	CDH6
ENSG00000198720	2.51449	3.80547	64.3406	1.04665e-15	5.13184e-14	ANKRD13B
ENSG00000147889	2.70205	3.22044	64.332	1.05127e-15	5.13665e-14	CDKN2A
ENSG00000185561	-2.03967	5.79573	64.3202	1.05755e-15	5.14955e-14	TLCD2
ENSG00000174640	-3.18681	5.16973	64.177	1.13728e-15	5.51874e-14	SLCO2A1
ENSG00000101190	2.11826	3.80025	64.0477	1.21442e-15	5.87291e-14	TCFL5
ENSG00000091138	-5.30767	9.91349	63.9531	1.27416e-15	6.14075e-14	SLC26A3
ENSG00000138735	-2.01382	5.77607	63.895	1.31233e-15	6.30321e-14	PDE5A
ENSG00000261685	2.85788	3.8023	63.8141	1.3673e-15	6.54495e-14
ENSG00000007402	-2.23755	3.24407	63.7089	1.44231e-15	6.88072e-14	CACNA2D2
ENSG00000128487	-1.7975	6.4763	63.6251	1.50501e-15	7.15562e-14	SPECC1
ENSG00000169908	2.78263	6.64166	63.5597	1.5558e-15	7.37231e-14	TM4SF1
ENSG00000242515	-3.39738	5.54111	63.4063	1.68181e-15	7.91703e-14	UGT1A10
ENSG00000119121	-4.05934	7.56846	63.4061	1.68197e-15	7.91703e-14	TRPM6
ENSG00000110013	-2.18933	6.89269	63.3728	1.71065e-15	8.02526e-14	SIAE
ENSG00000114019	1.9474	5.79567	63.1128	1.952e-15	9.12722e-14	AMOTL2
ENSG00000137501	-1.94003	8.21798	63.0872	1.97759e-15	9.21633e-14	SYTL2
ENSG00000162676	-2.68523	2.90988	62.9891	2.07849e-15	9.65472e-14	GFI1
ENSG00000163406	-2.48517	3.26805	62.7453	2.35239e-15	1.08912e-13	SLC15A2
ENSG00000162383	3.32736	3.63045	62.5711	2.56996e-15	1.18596e-13	SLC1A7
ENSG00000229891	2.73596	1.74681	62.56	2.58449e-15	1.18878e-13	LINC01315
ENSG00000171617	2.14187	7.48434	62.5394	2.61162e-15	1.19736e-13	ENC1
ENSG00000106483	4.5977	3.81245	62.4914	2.67617e-15	1.22298e-13	SFRP4
ENSG00000187068	-2.3306	4.29439	62.4116	2.78677e-15	1.26942e-13	C3orf70
ENSG00000183778	-4.38986	7.85572	62.2962	2.95499e-15	1.34172e-13	B3GALT5
ENSG00000165806	-1.60151	6.45086	62.2803	2.97884e-15	1.34821e-13	CASP7
ENSG00000177181	-2.55925	4.67227	62.2444	3.03363e-15	1.36862e-13	RIMKLA
ENSG00000198074	-3.42906	5.01751	62.1958	3.10956e-15	1.39841e-13	AKR1B10
ENSG00000158106	3.34796	5.15113	62.1277	3.21897e-15	1.44302e-13	RHPN1
ENSG00000206075	3.68423	3.60116	62.1127	3.24353e-15	1.44943e-13	SERPINB5
ENSG00000184428	1.96439	5.42314	61.7883	3.82431e-15	1.70357e-13	TOP1MT
ENSG00000169314	-2.09156	2.18311	61.6358	4.13235e-15	1.835e-13	C22orf15
ENSG00000215244	2.98267	1.54288	61.5199	4.38292e-15	1.94016e-13	LINC02649
ENSG00000171552	1.84658	7.37198	61.4765	4.48064e-15	1.97722e-13	BCL2L1
ENSG00000260401	-2.46737	3.29479	61.3831	4.69816e-15	2.06675e-13
ENSG00000088325	2.71023	6.69084	60.9436	5.8734e-15	2.57572e-13	TPX2
ENSG00000204899	1.95789	3.42868	60.8681	6.1029e-15	2.66808e-13	MZT1
ENSG00000170835	5.7401	5.79158	60.7344	6.53177e-15	2.84676e-13	CEL
ENSG00000101189	2.00555	4.84625	60.5511	7.16919e-15	3.11496e-13	MRGBP
ENSG00000181085	3.06494	3.23853	60.4322	7.6155e-15	3.29873e-13	MAPK15
ENSG00000204323	-1.97748	4.64052	60.2612	8.30706e-15	3.58728e-13	SMIM5
ENSG00000122778	2.19721	5.10665	60.2411	8.39216e-15	3.61298e-13	KIAA1549
ENSG00000125531	3.05632	1.4018	60.2349	8.41858e-15	3.61334e-13	FNDC11
ENSG00000176170	3.42657	3.92913	60.2167	8.49678e-15	3.63585e-13	SPHK1
ENSG00000274080	3.07134	3.77209	60.1158	8.94371e-15	3.81553e-13
ENSG00000116661	4.90259	3.89133	60.088	9.07089e-15	3.85813e-13	FBXO2
ENSG00000112218	-3.26223	3.01801	60.0553	9.22295e-15	3.91103e-13	GPR63
ENSG00000182118	2.51478	2.7666	60.0216	9.38234e-15	3.96671e-13	FAM89A
ENSG00000119514	-1.70553	6.71824	59.9266	9.84638e-15	4.15047e-13	GALNT12
ENSG00000107819	1.74674	5.7076	59.9046	9.95669e-15	4.18447e-13	SFXN3
ENSG00000134871	2.52899	9.42167	59.8555	1.02085e-14	4.27755e-13	COL4A2
ENSG00000171435	-2.9664	3.83743	59.6819	1.11495e-14	4.65805e-13	KSR2
ENSG00000055118	2.02171	4.46881	59.5426	1.19674e-14	4.98499e-13	KCNH2
ENSG00000156697	1.61419	5.38616	59.389	1.29394e-14	5.37402e-13	UTP14A
ENSG00000163739	3.88135	4.47202	59.2173	1.41184e-14	5.84649e-13	CXCL1
ENSG00000152642	-1.62891	6.25295	59.2009	1.42365e-14	5.87819e-13	GPD1L
ENSG00000175329	-2.71045	6.04353	59.0171	1.56308e-14	6.43507e-13	ISX
ENSG00000171224	2.41308	2.00699	58.9339	1.63063e-14	6.69363e-13	FAM241B
ENSG00000139567	-2.33248	6.92945	58.8331	1.71629e-14	7.02483e-13	ACVRL1
ENSG00000140391	-1.5387	8.72875	58.6705	1.86418e-14	7.60813e-13	TSPAN3
ENSG00000165912	3.28065	3.47511	58.6509	1.88284e-14	7.66213e-13	PACSIN3
ENSG00000101104	2.15779	5.85597	58.4887	2.04466e-14	8.29674e-13	PABPC1L
ENSG00000157111	-2.76415	4.79165	58.2927	2.25882e-14	9.13948e-13	TMEM171
ENSG00000128578	2.84063	2.63173	58.1839	2.38723e-14	9.63143e-13	STRIP2
ENSG00000118263	1.95458	5.50783	58.0658	2.53492e-14	1.01982e-12	KLF7
ENSG00000087116	2.73425	5.90031	58.0196	2.59514e-14	1.04108e-12	ADAMTS2
ENSG00000099139	-2.97845	6.97003	57.8372	2.84739e-14	1.13904e-12	PCSK5
ENSG00000234753	2.7523	0.651972	57.7472	2.98063e-14	1.18897e-12	FOXP4-AS1
ENSG00000072858	-1.84989	5.75892	57.5434	3.30611e-14	1.31509e-12	SIDT1
ENSG00000110944	2.77095	1.28117	57.5118	3.3596e-14	1.33261e-12	IL23A
ENSG00000164694	2.74519	5.46986	57.4918	3.39399e-14	1.34248e-12	FNDC1
ENSG00000113140	2.11044	8.94983	57.2472	3.8434e-14	1.516e-12	SPARC
ENSG00000103222	1.71867	6.99993	57.162	4.0136e-14	1.57872e-12	ABCC1
ENSG00000163995	1.87009	5.24553	56.9669	4.4321e-14	1.73849e-12	ABLIM2
ENSG00000121900	-1.76168	7.38534	56.8162	4.78506e-14	1.87174e-12	TMEM54
ENSG00000274993	-1.91976	5.35821	56.7029	5.06895e-14	1.97731e-12
ENSG00000177675	-3.53834	6.92055	56.6791	5.13047e-14	1.9958e-12	CD163L1
ENSG00000185885	2.69557	6.83918	56.6611	5.1779e-14	2.00716e-12	IFITM1
ENSG00000276644	1.92776	5.36745	56.6572	5.1881e-14	2.00716e-12	DACH1
ENSG00000112818	-2.30341	7.50777	56.6164	5.29679e-14	2.0436e-12	MEP1A
ENSG00000006327	4.18439	5.4544	56.3661	6.01575e-14	2.31467e-12	TNFRSF12A
ENSG00000160191	-2.26835	5.28785	56.2983	6.22689e-14	2.3894e-12	PDE9A
ENSG00000111110	2.21145	5.53886	56.083	6.94752e-14	2.6587e-12	PPM1H
ENSG00000196739	1.9762	6.53515	56.0023	7.23877e-14	2.76267e-12	COL27A1
ENSG00000204335	2.89817	2.84379	55.8805	7.70129e-14	2.93126e-12	SP5
ENSG00000075142	-1.72825	7.36698	55.8639	7.76667e-14	2.9482e-12	SRI
ENSG00000164099	-1.99543	5.43672	55.8048	8.00379e-14	3.03007e-12	PRSS12
ENSG00000104312	2.41706	3.89138	55.7818	8.09787e-14	3.05749e-12	RIPK2
ENSG00000130589	2.32765	7.83688	55.7341	8.29671e-14	3.12421e-12	HELZ2
ENSG00000188342	1.43838	4.94982	55.7123	8.38937e-14	3.1507e-12	GTF2F2
ENSG00000029153	2.09569	3.78299	55.5819	8.96469e-14	3.35784e-12	ARNTL2
ENSG00000139433	-1.72633	5.11211	55.5418	9.14913e-14	3.41786e-12	GLTP
ENSG00000069764	-2.59001	3.19976	55.5123	9.28771e-14	3.46047e-12	PLA2G10
ENSG00000113389	4.21861	3.41182	55.446	9.60633e-14	3.56976e-12	NPR3
ENSG00000183856	2.16085	6.26752	55.3577	1.00476e-13	3.72395e-12	IQGAP3
ENSG00000172159	-2.76359	4.46089	55.3385	1.0146e-13	3.75057e-12	FRMD3
ENSG00000119681	2.47614	6.92798	55.3073	1.03083e-13	3.8006e-12	LTBP2
ENSG00000139219	-2.74381	1.80802	55.1998	1.08877e-13	4.00379e-12	COL2A1
ENSG00000158315	-2.67668	4.46075	55.1758	1.10219e-13	4.04262e-12	RHBDL2
ENSG00000154096	1.99394	5.28354	55.0516	1.17408e-13	4.29512e-12	THY1
ENSG00000122034	1.88879	5.77031	55.0278	1.18835e-13	4.33609e-12	GTF3A
ENSG00000204950	3.34815	1.37324	54.5968	1.47977e-13	5.38552e-12	LRRC10B
ENSG00000204175	-1.98301	4.9178	54.5457	1.51873e-13	5.51312e-12	GPRIN2
ENSG00000073711	-1.99069	4.91598	54.4525	1.59252e-13	5.76615e-12	PPP2R3A
ENSG00000105928	2.16541	3.17542	54.4357	1.60622e-13	5.80089e-12	GSDME
ENSG00000271254	-2.10169	6.09313	54.3225	1.70142e-13	6.12903e-12
ENSG00000103355	4.93617	3.06037	54.1036	1.90193e-13	6.8339e-12	PRSS33
ENSG00000141582	1.89993	5.75057	54.0275	1.97706e-13	7.06983e-12	CBX4
ENSG00000213222	2.82169	2.60835	54.0269	1.97761e-13	7.06983e-12	TOMM40P4
ENSG00000213694	3.00179	4.01845	53.8484	2.16574e-13	7.72284e-12	S1PR3
ENSG00000106397	1.54119	7.24734	53.8269	2.18954e-13	7.78803e-12	PLOD3
ENSG00000104415	3.40106	2.8934	53.8104	2.20801e-13	7.83401e-12	CCN4
ENSG00000069424	1.63765	5.52714	53.7652	2.25937e-13	7.99612e-12	KCNAB2
ENSG00000136059	-1.94317	6.84526	53.2796	2.89294e-13	1.02128e-11	VILL
ENSG00000129295	2.51355	2.53643	53.1707	3.05783e-13	1.0768e-11	DNAAF11
ENSG00000052749	1.55949	5.62286	52.994	3.34571e-13	1.17524e-11	RRP12
ENSG00000117525	-1.76137	4.97326	52.9364	3.4452e-13	1.20719e-11	F3
ENSG00000173110	3.65789	4.42451	52.8635	3.57552e-13	1.24975e-11	HSPA6
ENSG00000228492	1.59022	5.37437	52.7488	3.7906e-13	1.32166e-11	RAB11FIP1P1
ENSG00000271959	2.82525	1.90585	52.6965	3.89278e-13	1.35394e-11
ENSG00000038427	1.88149	7.90423	52.6797	3.92635e-13	1.36226e-11	VCAN
ENSG00000186193	2.76482	6.1384	52.6252	4.03671e-13	1.39712e-11	SAPCD2
ENSG00000140563	-1.57621	6.74564	52.5985	4.09196e-13	1.41278e-11	MCTP2
ENSG00000197457	2.26291	4.66319	52.5476	4.19942e-13	1.44634e-11	STMN3
ENSG00000117394	3.42129	8.24179	52.5136	4.27276e-13	1.46802e-11	SLC2A1
ENSG00000148082	3.20496	3.11658	52.4974	4.3082e-13	1.47661e-11	SHC3
ENSG00000182379	4.92757	1.80265	52.4513	4.41043e-13	1.50798e-11	NXPH4
ENSG00000108984	-1.80117	5.66482	52.4067	4.51174e-13	1.5389e-11	MAP2K6
ENSG00000099958	-2.12983	4.70204	52.3781	4.57809e-13	1.55776e-11	DERL3
ENSG00000162849	2.58463	4.67317	52.221	4.95931e-13	1.68342e-11	KIF26B
ENSG00000143847	2.4185	2.64817	52.2061	4.99706e-13	1.69217e-11	PPFIA4
ENSG00000106263	1.71988	8.24511	52.1939	5.0281e-13	1.69861e-11	EIF3B
ENSG00000143167	-2.10408	8.43201	52.147	5.14977e-13	1.73556e-11	GPA33
ENSG00000100302	-2.7397	3.14776	51.9576	5.67135e-13	1.90679e-11	RASD2
ENSG00000108821	3.48348	11.6608	51.8933	5.86002e-13	1.96554e-11	COL1A1
ENSG00000176273	-2.01923	4.03541	51.8425	6.01345e-13	2.01222e-11	SLC35G1
ENSG00000242366	-2.9389	4.21495	51.6346	6.68527e-13	2.23174e-11	UGT1A8
ENSG00000171045	1.66627	5.24649	51.5321	7.04371e-13	2.34585e-11	TSNARE1
ENSG00000112877	2.0216	4.46826	51.4472	7.35488e-13	2.44373e-11	CEP72
ENSG00000011426	2.39747	5.58132	51.4349	7.40109e-13	2.45331e-11	ANLN
ENSG00000129667	1.91391	5.72746	51.4145	7.47835e-13	2.47311e-11	RHBDF2
ENSG00000172367	-1.94422	5.8261	51.3756	7.62811e-13	2.51674e-11	PDZD3
ENSG00000186868	-1.96918	2.158	51.3396	7.76923e-13	2.55733e-11	MAPT
ENSG00000111674	1.54591	4.94793	51.2847	7.98958e-13	2.62374e-11	ENO2
ENSG00000198643	-2.08163	7.67498	51.2154	8.27664e-13	2.71135e-11	FAM3D
ENSG00000152402	2.02381	3.85505	51.2111	8.29476e-13	2.71135e-11	GUCY1A2
ENSG00000184368	4.31036	3.72467	51.1278	8.65431e-13	2.82234e-11	MAP7D2
ENSG00000101457	1.7033	5.38431	50.9856	9.30455e-13	3.02741e-11	DNTTIP1
ENSG00000142661	2.21082	4.88017	50.9781	9.34043e-13	3.0321e-11	MYOM3
ENSG00000101197	4.11633	1.51644	50.9511	9.4694e-13	3.06691e-11	BIRC7
ENSG00000111912	1.80282	6.25694	50.9178	9.6317e-13	3.11234e-11	NCOA7
ENSG00000138031	1.64532	6.04793	50.7959	1.02487e-12	3.30417e-11	ADCY3
ENSG00000137273	-2.33749	3.2789	50.7236	1.06333e-12	3.42035e-11	FOXF2
ENSG00000104951	2.59377	3.81552	50.5282	1.17467e-12	3.76988e-11	IL4I1
ENSG00000109625	2.46376	2.75723	50.4949	1.19474e-12	3.8256e-11	CPZ
ENSG00000163734	3.45063	3.9086	50.4797	1.20402e-12	3.8466e-11	CXCL3
ENSG00000112378	1.60477	7.72576	50.4624	1.21468e-12	3.87191e-11	PERP
ENSG00000169435	-1.71698	5.35812	50.4236	1.23898e-12	3.94046e-11	RASSF6
ENSG00000040199	-1.89671	6.97474	50.3713	1.27242e-12	4.0377e-11	PHLPP2
ENSG00000261236	2.13758	6.35691	50.3181	1.30736e-12	4.13929e-11	BOP1
ENSG00000136295	1.89057	7.73696	50.2408	1.3599e-12	4.29601e-11	TTYH3
ENSG00000107147	2.20866	1.35844	50.233	1.36534e-12	4.30356e-11	KCNT1
ENSG00000189120	3.3293	5.40236	50.1876	1.39727e-12	4.39439e-11	SP6
ENSG00000212743	2.15947	1.99104	50.1538	1.42156e-12	4.46086e-11	LINC02656
ENSG00000151067	1.89586	5.38202	50.1265	1.44145e-12	4.51325e-11	CACNA1C
ENSG00000226812	2.64239	4.21844	49.9972	1.53969e-12	4.81017e-11	R3HDML-AS1
ENSG00000183960	2.64278	3.89899	49.8123	1.69183e-12	5.27379e-11	KCNH8
ENSG00000222012	2.14801	2.31001	49.7616	1.73606e-12	5.39974e-11
ENSG00000095539	-2.3352	6.91354	49.6486	1.83898e-12	5.7073e-11	SEMA4G
ENSG00000092445	2.0565	3.2124	49.414	2.07257e-12	6.41815e-11	TYRO3
ENSG00000104549	2.14189	5.5093	49.339	2.15333e-12	6.65366e-11	SQLE
ENSG00000233041	-2.88446	8.1511	49.3076	2.18813e-12	6.74642e-11	PHGR1
ENSG00000143867	-2.82719	2.31293	49.2983	2.19857e-12	6.76383e-11	OSR1
ENSG00000154928	3.81545	2.58079	49.2763	2.22328e-12	6.82499e-11	EPHB1
ENSG00000049130	-1.84783	5.0954	49.2469	2.25687e-12	6.91307e-11	KITLG
ENSG00000089351	1.84309	6.30455	49.1852	2.32905e-12	7.11535e-11	GRAMD1A
ENSG00000106125	1.55528	3.89461	49.1819	2.33298e-12	7.11535e-11	MINDY4
ENSG00000185567	2.72127	7.42048	49.1056	2.42553e-12	7.38165e-11	AHNAK2
ENSG00000188706	1.77442	6.50721	49.0251	2.52706e-12	7.67411e-11	ZDHHC9
ENSG00000126709	3.48551	5.68151	49.0018	2.55727e-12	7.74142e-11	IFI6
ENSG00000112541	2.30985	2.32883	48.9996	2.56019e-12	7.74142e-11	PDE10A
ENSG00000049759	-1.94665	7.59815	48.9663	2.60393e-12	7.85686e-11	NEDD4L
ENSG00000254827	-2.32809	3.56362	48.9314	2.65078e-12	7.98116e-11	SLC22A18AS
ENSG00000179314	-2.5659	4.92455	48.9224	2.66294e-12	8.00072e-11	WSCD1
ENSG00000146555	-3.30465	3.59813	48.9064	2.68469e-12	8.04894e-11	SDK1
ENSG00000181751	-1.58867	4.8059	48.7472	2.91173e-12	8.71114e-11	MACIR
ENSG00000100079	-2.73046	2.85772	48.7313	2.9354e-12	8.76338e-11	LGALS2
ENSG00000118523	2.79242	6.71395	48.6882	3.00065e-12	8.93929e-11	CCN2
ENSG00000131188	2.52668	2.31406	48.3453	3.57403e-12	1.0625e-10	PRR7
ENSG00000273079	2.77582	4.60956	48.2951	3.66664e-12	1.08774e-10	GRIN2B
ENSG00000133106	1.71701	5.31569	48.2411	3.76902e-12	1.11577e-10	EPSTI1
ENSG00000267506	-4.10396	2.88035	48.2183	3.81309e-12	1.12646e-10
ENSG00000214049	6.22887	5.48304	48.211	3.82731e-12	1.1283e-10	UCA1
ENSG00000078399	2.10073	5.6133	48.175	3.89821e-12	1.14681e-10	HOXA9
ENSG00000122547	2.07277	5.75858	48.1662	3.91576e-12	1.14957e-10	EEPD1
ENSG00000105559	2.10916	4.89951	48.1246	3.99983e-12	1.17182e-10	PLEKHA4
ENSG00000163694	-1.62044	8.27112	48.0745	4.10323e-12	1.19962e-10	RBM47
ENSG00000100628	-2.762	2.79499	48.0277	4.20237e-12	1.22391e-10	ASB2
ENSG00000180817	1.4442	6.89502	48.0242	4.20988e-12	1.22391e-10	PPA1
ENSG00000106615	1.45861	5.80731	48.0201	4.21875e-12	1.22391e-10	RHEB
ENSG00000279838	-2.75419	2.31853	48.019	4.22099e-12	1.22391e-10
ENSG00000114654	-2.34622	3.46187	47.9681	4.33207e-12	1.25355e-10	EFCC1
ENSG00000069974	-3.26891	5.23392	47.8894	4.50942e-12	1.30043e-10	RAB27A
ENSG00000141682	2.57957	2.99735	47.8881	4.51251e-12	1.30043e-10	PMAIP1
ENSG00000107159	5.41803	3.49367	47.8718	4.55021e-12	1.30863e-10	CA9
ENSG00000255874	2.68557	2.21071	47.8282	4.65262e-12	1.33345e-10	PRECSIT
ENSG00000155545	-1.76282	6.56802	47.827	4.65542e-12	1.33345e-10	MIER3
ENSG00000074755	-1.86005	8.42629	47.7218	4.91201e-12	1.4041e-10	ZZEF1
ENSG00000092758	4.09968	5.92857	47.694	4.98226e-12	1.4213e-10	COL9A3
ENSG00000188761	-1.51677	5.56047	47.5262	5.42745e-12	1.54518e-10	BCL2L15
ENSG00000168005	1.77559	4.13773	47.5099	5.47279e-12	1.55496e-10	SPINDOC
ENSG00000170915	-1.68358	6.75071	47.5032	5.49137e-12	1.5571e-10	PAQR8
ENSG00000102760	2.62119	3.47777	47.4747	5.57172e-12	1.57672e-10	RGCC
ENSG00000050628	-2.65853	1.78138	47.4665	5.59508e-12	1.58016e-10	PTGER3
ENSG00000223650	2.12234	3.45827	47.4565	5.62372e-12	1.58508e-10	UHRF2P1
ENSG00000110900	-2.38669	4.32738	47.3717	5.87234e-12	1.65186e-10	TSPAN11
ENSG00000254290	1.8844	5.7466	47.3228	6.02081e-12	1.69026e-10
ENSG00000203747	3.18884	4.58827	47.2846	6.13924e-12	1.72008e-10	FCGR3A
ENSG00000141738	1.64455	5.40825	47.2678	6.1921e-12	1.73146e-10	GRB7
ENSG00000215193	-1.68111	7.55406	47.2211	6.34139e-12	1.7697e-10	PEX26
ENSG00000017483	2.20057	4.82501	47.1281	6.6495e-12	1.84911e-10	SLC38A5
ENSG00000115129	-1.61424	5.46871	47.1273	6.65214e-12	1.84911e-10	TP53I3
ENSG00000137869	2.90084	2.10524	46.9766	7.18385e-12	1.99299e-10	CYP19A1
ENSG00000204956	2.52865	1.68966	46.9352	7.33739e-12	2.03159e-10	PCDHGA1
ENSG00000254726	2.0948	3.87006	46.9258	7.37257e-12	2.03734e-10	MEX3A
ENSG00000163453	2.57909	8.08109	46.8385	7.70855e-12	2.12602e-10	IGFBP7
ENSG00000140511	2.52401	3.72527	46.8214	7.77577e-12	2.14038e-10	HAPLN3
ENSG00000251791	2.20034	4.78931	46.7785	7.94824e-12	2.1836e-10	SCARNA6
ENSG00000095380	-1.63006	6.57933	46.7719	7.97468e-12	2.18661e-10	NANS
ENSG00000137699	3.03171	4.76534	46.7521	8.05579e-12	2.20203e-10	TRIM29
ENSG00000184828	-3.77496	5.81279	46.7506	8.06211e-12	2.20203e-10	ZBTB7C
ENSG00000114554	1.73435	6.80542	46.714	8.21384e-12	2.23914e-10	PLXNA1
ENSG00000060140	-1.92117	4.21948	46.6474	8.4981e-12	2.31217e-10	STYK1
ENSG00000171100	-1.98575	5.24193	46.4114	9.58544e-12	2.603e-10	MTM1
ENSG00000139292	3.56358	6.44024	46.3433	9.92485e-12	2.69e-10	LGR5
ENSG00000101224	2.43437	6.76764	46.2836	1.02316e-11	2.76301e-10	CDC25B
ENSG00000125772	1.80208	7.18087	46.2833	1.02334e-11	2.76301e-10	GPCPD1
ENSG00000250067	-1.91991	3.71627	46.2736	1.02838e-11	2.77133e-10	YJEFN3
ENSG00000011201	2.01325	2.54442	46.1838	1.07662e-11	2.8958e-10	ANOS1
ENSG00000070759	-1.68876	4.05006	46.0625	1.14541e-11	3.07498e-10	TESK2
ENSG00000171658	-2.50713	3.12649	46.0335	1.16248e-11	3.11486e-10	NMRAL2P
ENSG00000130826	1.5236	6.5806	45.9841	1.19218e-11	3.18841e-10	DKC1
ENSG00000152669	4.18297	2.23932	45.9718	1.19967e-11	3.20237e-10	CCNO
ENSG00000120756	-1.52829	7.75112	45.951	1.21245e-11	3.23039e-10	PLS1
ENSG00000181061	-2.30949	6.80888	45.9125	1.23655e-11	3.28837e-10	HIGD1A
ENSG00000071539	2.0688	3.05806	45.817	1.29831e-11	3.44613e-10	TRIP13
ENSG00000253313	-1.56709	4.51355	45.7974	1.31136e-11	3.47426e-10	C1orf210
ENSG00000149380	2.8582	1.21685	45.7888	1.31714e-11	3.48302e-10	P4HA3
ENSG00000131746	4.10578	6.82355	45.7007	1.37775e-11	3.63648e-10	TNS4
ENSG00000136044	-1.45731	6.50453	45.6841	1.38949e-11	3.66063e-10	APPL2
ENSG00000180861	-1.86781	5.28163	45.6506	1.41345e-11	3.71683e-10	LINC01559
ENSG00000109586	-1.57559	6.93812	45.6267	1.43081e-11	3.75549e-10	GALNT7
ENSG00000183914	2.46397	2.54275	45.5438	1.49265e-11	3.91051e-10	DNAH2
ENSG00000170801	2.82514	4.54738	45.3176	1.67535e-11	4.38104e-10	HTRA3
ENSG00000172404	-2.48589	1.17052	45.3136	1.67879e-11	4.38193e-10	DNAJB7
ENSG00000228672	-1.53255	5.67731	45.1457	1.82908e-11	4.7654e-10	PROB1
ENSG00000147257	2.68661	2.25504	45.1188	1.85433e-11	4.82228e-10	GPC3
ENSG00000131459	3.2864	3.36126	44.9632	2.00767e-11	5.21146e-10	GFPT2
ENSG00000168765	-1.4951	4.98306	44.9478	2.02358e-11	5.24311e-10	GSTM4
ENSG00000179862	4.32171	3.57754	44.9407	2.0309e-11	5.25245e-10	CITED4
ENSG00000104341	1.99226	6.04688	44.9046	2.06873e-11	5.3405e-10	LAPTM4B
ENSG00000182667	2.15995	3.53377	44.7892	2.19431e-11	5.65436e-10	NTM
ENSG00000053918	1.53506	6.87862	44.7818	2.20258e-11	5.66534e-10	KCNQ1
ENSG00000111670	-1.46094	6.92819	44.7545	2.23349e-11	5.73438e-10	GNPTAB
ENSG00000083635	1.5982	3.60709	44.4581	2.59863e-11	6.65977e-10	NUFIP1
ENSG00000084731	1.86226	3.64894	44.4426	2.61923e-11	6.70038e-10	KIF3C
ENSG00000071282	2.09234	4.68515	44.4088	2.66493e-11	6.80498e-10	LMCD1
ENSG00000214900	-1.90489	3.28184	44.3836	2.69942e-11	6.88059e-10	LINC01588
ENSG00000163249	-1.4797	5.02806	44.3528	2.74215e-11	6.97692e-10	CCNYL1
ENSG00000115112	-1.85572	7.96403	44.3475	2.74956e-11	6.98319e-10	TFCP2L1
ENSG00000182798	3.26916	1.48673	44.3418	2.75761e-11	6.99107e-10	MAGEB17
ENSG00000125977	1.558	6.83717	44.3341	2.76845e-11	7.00596e-10	EIF2S2
ENSG00000107130	1.66841	3.89614	44.3291	2.77566e-11	7.01165e-10	NCS1
ENSG00000227597	2.9521	1.65488	44.3196	2.78906e-11	7.03292e-10	WASF1P1
ENSG00000149243	1.79826	2.29807	44.1749	3.00311e-11	7.55915e-10	KLHL35
ENSG00000148842	-1.66545	6.52305	44.0194	3.25133e-11	8.1694e-10	CNNM2
ENSG00000130768	-1.67977	4.11682	43.9557	3.35886e-11	8.42459e-10	SMPDL3B
ENSG00000241343	1.55037	8.01339	43.9487	3.37102e-11	8.44011e-10	RPL36A
ENSG00000135773	-4.19275	4.67585	43.8817	3.48834e-11	8.71837e-10	CAPN9
ENSG00000157064	3.0426	3.01564	43.6022	4.02387e-11	1.0039e-09	NMNAT2
ENSG00000141570	1.62683	3.6985	43.5905	4.04796e-11	1.00814e-09	CBX8
ENSG00000170525	2.34069	6.81713	43.5692	4.0924e-11	1.01741e-09	PFKFB3
ENSG00000224189	-3.21055	4.52874	43.5288	4.17755e-11	1.03675e-09	HAGLR
ENSG00000139734	1.9204	4.50475	43.4968	4.24663e-11	1.05205e-09	DIAPH3
ENSG00000117122	1.93753	2.68978	43.4793	4.28476e-11	1.05963e-09	MFAP2
ENSG00000189184	-2.51276	4.80331	43.4438	4.36317e-11	1.07714e-09	PCDH18
ENSG00000158158	-1.69093	7.13225	43.4071	4.4458e-11	1.09562e-09	CNNM4
ENSG00000232850	1.88414	1.26268	43.3638	4.54529e-11	1.11819e-09
ENSG00000172164	2.46771	6.24617	43.3383	4.60478e-11	1.13085e-09	SNTB1
ENSG00000088899	2.4078	5.33999	43.2291	4.869e-11	1.19367e-09	LZTS3
ENSG00000168280	-2.45282	3.20536	43.0895	5.22924e-11	1.27976e-09	KIF5C
ENSG00000188483	2.15588	4.79369	43.0818	5.24972e-11	1.28255e-09	IER5L
ENSG00000101115	3.1118	2.5453	43.0599	5.30889e-11	1.29476e-09	SALL4
ENSG00000106819	2.04726	3.93163	43.0425	5.35629e-11	1.30407e-09	ASPN
ENSG00000181885	-1.48455	8.29487	42.9684	5.56309e-11	1.35209e-09	CLDN7
ENSG00000113070	3.13093	5.19271	42.9485	5.61991e-11	1.36355e-09	HBEGF
ENSG00000134201	-2.74094	1.83895	42.7531	6.21036e-11	1.50423e-09	GSTM5
ENSG00000168209	2.72134	6.90383	42.7272	6.29308e-11	1.52165e-09	DDIT4
ENSG00000077157	-1.65381	7.25217	42.706	6.36159e-11	1.53559e-09	PPP1R12B
ENSG00000273237	2.35351	3.42732	42.658	6.51972e-11	1.57107e-09
ENSG00000262370	2.89686	2.33906	42.6479	6.55362e-11	1.57655e-09
ENSG00000103056	-1.67315	6.47989	42.4583	7.22039e-11	1.734e-09	SMPD3
ENSG00000158014	2.54177	1.38556	42.4536	7.23802e-11	1.73523e-09	SLC30A2
ENSG00000157613	-1.99798	6.59692	42.4503	7.2501e-11	1.73523e-09	CREB3L1
ENSG00000042980	-2.03567	5.30655	42.4122	7.39263e-11	1.76635e-09	ADAM28
ENSG00000180914	2.18812	1.13196	42.3966	7.45178e-11	1.77748e-09	OXTR
ENSG00000147036	-2.16887	2.82006	42.3608	7.58972e-11	1.80733e-09	LANCL3
ENSG00000165480	1.89926	3.0529	42.3357	7.68779e-11	1.8276e-09	SKA3
ENSG00000088836	3.76945	1.95393	42.2832	7.89699e-11	1.87417e-09	SLC4A11
ENSG00000164692	2.59334	10.8525	42.2739	7.93462e-11	1.87995e-09	COL1A2
ENSG00000170909	2.86607	2.45338	42.2618	7.98386e-11	1.88844e-09	OSCAR
ENSG00000278919	1.7614	2.71951	42.2254	8.13352e-11	1.92063e-09
ENSG00000187109	1.36788	7.58224	42.1989	8.24449e-11	1.94358e-09	NAP1L1
ENSG00000176884	-3.14622	4.00501	42.1751	8.34573e-11	1.96417e-09	GRIN1
ENSG00000178826	1.44289	4.44946	42.0681	8.81504e-11	2.07117e-09	TMEM139
ENSG00000108405	-2.73654	3.58649	42.0189	9.03961e-11	2.1204e-09	P2RX1
ENSG00000179242	2.54724	1.60136	42.0085	9.08786e-11	2.12819e-09	CDH4
ENSG00000163577	1.76999	2.36757	41.9628	9.30255e-11	2.17486e-09	EIF5A2
ENSG00000250033	2.35686	1.49517	41.9225	9.4963e-11	2.21648e-09	SLC7A11-AS1
ENSG00000167291	1.5122	7.15658	41.886	9.67543e-11	2.25457e-09	TBC1D16
ENSG00000101150	1.46262	6.79177	41.86	9.80481e-11	2.28095e-09	TPD52L2
ENSG00000120875	3.93495	4.79674	41.8506	9.85187e-11	2.28813e-09	DUSP4
ENSG00000219438	2.33163	1.73907	41.8207	1.00037e-10	2.31957e-09	TAFA5
ENSG00000136231	4.11781	2.42699	41.7815	1.02065e-10	2.36272e-09	IGF2BP3
ENSG00000272463	-2.03959	1.07654	41.7763	1.02339e-10	2.36462e-09
ENSG00000112578	1.57689	3.97698	41.7735	1.02482e-10	2.36462e-09	BYSL
ENSG00000124602	2.50817	4.23917	41.766	1.02875e-10	2.36982e-09	UNC5CL
ENSG00000188070	1.70132	5.43006	41.7428	1.04105e-10	2.39425e-09	ZFTA
ENSG00000130529	-1.61793	8.13148	41.668	1.08167e-10	2.48363e-09	TRPM4
ENSG00000272899	1.78474	3.7142	41.5065	1.17482e-10	2.69312e-09	ATP6V1FNB
ENSG00000142632	1.4342	3.70911	41.4584	1.20405e-10	2.75565e-09	ARHGEF19
ENSG00000213197	2.24694	2.29514	41.4185	1.22886e-10	2.80788e-09	NUDCP1
ENSG00000280109	1.6624	6.20788	41.3853	1.24993e-10	2.85142e-09	PLAC4
ENSG00000136542	-1.54515	6.53371	41.3699	1.25982e-10	2.86935e-09	GALNT5
ENSG00000013297	3.32794	2.57407	41.3542	1.26997e-10	2.88781e-09	CLDN11
ENSG00000242258	-2.3039	1.72018	41.277	1.32114e-10	2.99933e-09	LINC00996
ENSG00000064666	1.47384	6.52493	41.2631	1.33056e-10	3.01281e-09	CNN2
ENSG00000105327	2.07254	4.50855	41.262	1.33135e-10	3.01281e-09	BBC3
ENSG00000067955	1.2003	5.79666	41.2491	1.34013e-10	3.02762e-09	CBFB
ENSG00000090889	1.77274	4.85147	41.2461	1.34218e-10	3.02762e-09	KIF4A
ENSG00000138411	2.12124	3.56149	41.1987	1.37513e-10	3.09699e-09	HECW2
ENSG00000026036	1.85175	6.35087	41.1877	1.38288e-10	3.10869e-09	RTEL1-TNFRSF6B
ENSG00000113721	1.95785	6.76519	41.1851	1.38472e-10	3.10869e-09	PDGFRB
ENSG00000180787	-1.72187	4.32263	41.1517	1.4086e-10	3.15727e-09	ZFP3
ENSG00000119280	1.26466	5.51549	41.1232	1.42929e-10	3.19857e-09	C1orf198
ENSG00000136999	-2.05635	2.0311	41.099	1.4471e-10	3.2333e-09	CCN3
ENSG00000159784	3.08799	2.55115	41.0657	1.47197e-10	3.28367e-09	FAM131B
ENSG00000260711	-1.47052	3.62911	41.0481	1.48531e-10	3.30821e-09
ENSG00000170629	2.02465	1.86438	41.0255	1.50253e-10	3.34129e-09	DPY19L2P2
ENSG00000226419	1.51251	4.03193	40.8326	1.65846e-10	3.68225e-09	SLC16A1-AS1
ENSG00000137309	1.69647	7.87405	40.8151	1.67331e-10	3.7094e-09	HMGA1
ENSG00000101182	1.53035	6.99128	40.7842	1.70005e-10	3.76277e-09	PSMA7
ENSG00000175602	2.44373	4.73201	40.6976	1.77706e-10	3.92706e-09	CCDC85B
ENSG00000092969	2.62	2.12436	40.6488	1.82195e-10	4.01997e-09	TGFB2
ENSG00000160401	1.95273	2.24793	40.5865	1.88103e-10	4.13985e-09	CFAP157
ENSG00000205336	1.32865	7.34751	40.5853	1.88215e-10	4.13985e-09	ADGRG1
ENSG00000162073	2.02894	5.18938	40.5586	1.90808e-10	4.19036e-09	PAQR4
ENSG00000181104	2.03096	5.23326	40.3919	2.07796e-10	4.55508e-09	F2R
ENSG00000144730	1.96471	3.77861	40.3895	2.08061e-10	4.55508e-09	IL17RD
ENSG00000114812	-2.37265	6.82584	40.3677	2.10394e-10	4.59903e-09	VIPR1
ENSG00000185803	1.99047	6.52821	40.3017	2.17618e-10	4.74958e-09	SLC52A2
ENSG00000167880	2.08996	8.07467	40.2906	2.18861e-10	4.76935e-09	EVPL
ENSG00000183018	2.44581	5.41602	40.2318	2.25551e-10	4.90756e-09	SPNS2
ENSG00000124228	1.4902	6.76809	40.2175	2.27202e-10	4.93589e-09	DDX27
ENSG00000177340	1.50505	3.31323	40.1407	2.36311e-10	5.12589e-09
ENSG00000197798	-1.27721	4.69738	40.1338	2.37144e-10	5.13607e-09	FAM118B
ENSG00000165807	-2.04431	1.97691	40.0721	2.44761e-10	5.29292e-09	PPP1R36
ENSG00000196187	1.35523	8.47431	40.044	2.48308e-10	5.3614e-09	TMEM63A
ENSG00000171914	-1.38996	7.36745	39.9768	2.56996e-10	5.54053e-09	TLN2
ENSG00000124207	1.71936	6.33519	39.9635	2.58756e-10	5.56996e-09	CSE1L
ENSG00000105976	1.8391	6.859	39.9461	2.61072e-10	5.61127e-09	MET
ENSG00000168016	-1.6617	7.71703	39.9115	2.65732e-10	5.70273e-09	TRANK1
ENSG00000119403	1.68522	5.26061	39.8906	2.68591e-10	5.75535e-09	PHF19
ENSG00000219481	-1.67884	6.94343	39.832	2.76777e-10	5.92177e-09	NBPF1
ENSG00000079215	3.21935	3.47245	39.8129	2.79488e-10	5.97073e-09	SLC1A3
ENSG00000233695	1.57932	6.30775	39.7966	2.8184e-10	6.01188e-09	GAS6-AS1
ENSG00000279006	-1.38032	4.27157	39.7924	2.82435e-10	6.01549e-09
ENSG00000203880	1.62371	6.38937	39.7832	2.83773e-10	6.03488e-09	PCMTD2
ENSG00000149599	2.9163	1.1987	39.7647	2.86484e-10	6.08336e-09	DUSP15
ENSG00000249007	1.68463	5.27278	39.7438	2.89563e-10	6.13952e-09
ENSG00000182957	1.28612	7.7808	39.7118	2.94339e-10	6.23143e-09	SPATA13
ENSG00000267519	3.02451	5.22998	39.6928	2.97219e-10	6.28297e-09	MIR23AHG
ENSG00000256643	-2.28434	1.71597	39.6806	2.99089e-10	6.31306e-09	LINC02441
ENSG00000168785	1.78912	4.12079	39.6687	3.00909e-10	6.34199e-09	TSPAN5
ENSG00000231721	1.74605	5.1173	39.6429	3.04913e-10	6.4168e-09	LINC-PINT
ENSG00000227619	2.94214	0.953148	39.6225	3.08114e-10	6.47453e-09
ENSG00000145103	-1.36018	4.44342	39.5003	3.28005e-10	6.88226e-09	ILDR1
ENSG00000138623	2.9656	4.52728	39.4729	3.32638e-10	6.96912e-09	SEMA7A
ENSG00000011083	-2.17508	4.50258	39.4323	3.39629e-10	7.10503e-09	SLC6A7
ENSG00000234741	1.44927	6.77002	39.405	3.44411e-10	7.19442e-09	GAS5
ENSG00000176454	-1.21747	6.43485	39.1921	3.84088e-10	8.01138e-09	LPCAT4
ENSG00000267194	-1.90765	4.18926	39.172	3.88075e-10	8.0826e-09
ENSG00000185483	-2.38409	2.94315	39.165	3.89464e-10	8.0996e-09	ROR1
ENSG00000124212	2.32324	4.56872	39.0893	4.04852e-10	8.40723e-09	PTGIS
ENSG00000128342	2.47092	5.92934	39.0764	4.07533e-10	8.45046e-09	LIF
ENSG00000146038	3.07755	3.44642	39.0229	4.18855e-10	8.67251e-09	DCDC2
ENSG00000234969	2.38521	1.36725	39.0156	4.20431e-10	8.69239e-09	AARSD1P1
ENSG00000137251	-1.59973	3.8127	39.0082	4.22038e-10	8.7124e-09	TINAG
ENSG00000260727	1.93769	2.18553	39.0054	4.22633e-10	8.7124e-09	SLC7A5P1
ENSG00000135362	-1.32406	6.47989	38.9786	4.28479e-10	8.82005e-09	PRR5L
ENSG00000157557	1.28658	8.66322	38.948	4.35241e-10	8.9462e-09	ETS2
ENSG00000137877	3.30397	5.40981	38.9312	4.3901e-10	9.01056e-09	SPTBN5
ENSG00000141101	1.4889	5.54185	38.8752	4.5179e-10	9.2594e-09	NOB1
ENSG00000104881	1.68077	5.59895	38.7645	4.78141e-10	9.78526e-09	PPP1R13L
ENSG00000134107	2.33138	7.52702	38.7345	4.85546e-10	9.92242e-09	BHLHE40
ENSG00000151012	2.1816	4.52764	38.7122	4.91129e-10	1.0022e-08	SLC7A11
ENSG00000244509	-1.79846	5.16635	38.6975	4.94833e-10	1.0083e-08	APOBEC3C
ENSG00000196411	1.53327	7.23355	38.6876	4.97362e-10	1.012e-08	EPHB4
ENSG00000171858	1.60989	7.51583	38.682	4.98796e-10	1.01345e-08	RPS21
ENSG00000182253	-1.68105	4.92057	38.6494	5.07195e-10	1.02904e-08	SYNM
ENSG00000145198	-2.22025	1.96292	38.6181	5.15393e-10	1.04417e-08	VWA5B2
ENSG00000124216	3.34309	2.18988	38.6052	5.18818e-10	1.0496e-08	SNAI1
ENSG00000164171	1.71132	6.79166	38.5971	5.20955e-10	1.05242e-08	ITGA2
ENSG00000089327	1.76008	4.82258	38.5489	5.33981e-10	1.07719e-08	FXYD5
ENSG00000187583	2.8609	2.12489	38.5131	5.43864e-10	1.09556e-08	PLEKHN1
ENSG00000090020	-1.61459	6.60563	38.4984	5.47982e-10	1.10229e-08	SLC9A1
ENSG00000148848	1.68248	3.67061	38.4728	5.55212e-10	1.11524e-08	ADAM12
ENSG00000168003	1.53669	7.00685	38.4404	5.64517e-10	1.13232e-08	SLC3A2
ENSG00000112782	-1.6463	7.31533	38.4233	5.69481e-10	1.14066e-08	CLIC5
ENSG00000102221	1.68636	4.44381	38.4124	5.72681e-10	1.14544e-08	JADE3
ENSG00000183317	-1.54086	5.80006	38.2818	6.12318e-10	1.22299e-08	EPHA10
ENSG00000146540	1.49126	5.83535	38.2746	6.14575e-10	1.22576e-08	C7orf50
ENSG00000119541	-1.39779	6.53229	38.2152	6.33577e-10	1.26188e-08	VPS4B
ENSG00000179041	1.80872	5.08591	38.1628	6.50814e-10	1.29439e-08	RRS1
ENSG00000166866	-1.64246	7.63071	38.093	6.74522e-10	1.33965e-08	MYO1A
ENSG00000196155	1.65576	5.4007	38.0755	6.80599e-10	1.34982e-08	PLEKHG4
ENSG00000110104	1.56628	4.51045	38.063	6.84984e-10	1.35661e-08	CCDC86
ENSG00000134815	1.34955	5.45825	37.9934	7.09859e-10	1.40391e-08	DHX34
ENSG00000124224	1.89209	4.62796	37.961	7.21744e-10	1.42542e-08	PPP4R1L
ENSG00000101057	2.51653	5.69102	37.9237	7.35657e-10	1.45087e-08	MYBL2
ENSG00000138772	1.50976	5.06915	37.8899	7.48521e-10	1.47418e-08	ANXA3
ENSG00000117682	-1.30016	6.10391	37.8287	7.72376e-10	1.51904e-08	DHDDS
ENSG00000102802	3.33758	1.53862	37.7248	8.14632e-10	1.59992e-08	MEDAG
ENSG00000109501	2.2524	5.89363	37.7166	8.18068e-10	1.60444e-08	WFS1
ENSG00000151617	2.53744	3.8483	37.7077	8.21782e-10	1.60948e-08	EDNRA
ENSG00000184220	1.67283	3.1287	37.6851	8.31353e-10	1.62448e-08	CMSS1
ENSG00000187091	-1.69154	5.40193	37.6842	8.31741e-10	1.62448e-08	PLCD1
ENSG00000147614	-1.69572	1.9597	37.607	8.65333e-10	1.68776e-08	ATP6V0D2
ENSG00000243406	1.50688	4.3018	37.5689	8.82407e-10	1.71869e-08	MRPS31P5
ENSG00000142945	2.07427	4.48427	37.5464	8.92638e-10	1.73622e-08	KIF2C
ENSG00000124882	3.59009	5.06756	37.4657	9.30351e-10	1.80708e-08	EREG
ENSG00000171017	2.15752	2.95411	37.3825	9.70883e-10	1.88322e-08	LRRC8E
ENSG00000080293	3.29933	2.0428	37.3481	9.88185e-10	1.91415e-08	SCTR
ENSG00000120685	1.24519	6.76781	37.2514	1.03838e-09	2.00863e-08	PROSER1
ENSG00000091127	1.45078	4.5723	37.2418	1.04355e-09	2.01428e-08	PUS7
ENSG00000060982	1.99874	4.5695	37.2406	1.04415e-09	2.01428e-08	BCAT1
ENSG00000157404	-2.03082	4.51146	37.2257	1.0522e-09	2.02702e-08	KIT
ENSG00000139263	-1.33652	5.9119	37.1872	1.07316e-09	2.06459e-08	LRIG3
ENSG00000079462	1.40296	4.11016	37.1506	1.09352e-09	2.10089e-08	PAFAH1B3
ENSG00000127995	-1.81594	5.24898	37.1377	1.10076e-09	2.11194e-08	CASD1
ENSG00000163191	2.1458	6.0765	37.1025	1.12082e-09	2.14751e-08	S100A11
ENSG00000126226	1.37173	5.78377	37.091	1.12745e-09	2.15728e-08	PCID2
ENSG00000118946	2.07952	3.74328	37.0796	1.13404e-09	2.16696e-08	PCDH17
ENSG00000101132	1.83515	3.15498	36.9324	1.22298e-09	2.33374e-08	PFDN4
ENSG00000131730	3.50725	3.45258	36.9255	1.2273e-09	2.33883e-08	CKMT2
ENSG00000180921	1.65153	7.90555	36.9028	1.24169e-09	2.36305e-08	FAM83H
ENSG00000106009	1.43887	6.31402	36.853	1.27378e-09	2.42086e-08	BRAT1
ENSG00000163993	2.4021	5.44801	36.8142	1.29941e-09	2.46626e-08	S100P
ENSG00000143590	1.74032	4.02501	36.8107	1.30171e-09	2.46731e-08	EFNA3
ENSG00000159708	2.66685	1.51487	36.7889	1.31637e-09	2.49174e-08	LRRC36
ENSG00000113248	1.73199	2.93606	36.7725	1.32747e-09	2.50941e-08	PCDHB15
ENSG00000114346	1.55017	5.47495	36.7686	1.33018e-09	2.51116e-08	ECT2
ENSG00000188191	1.51162	5.57028	36.7374	1.35162e-09	2.54822e-08	PRKAR1B
ENSG00000265148	1.89746	3.64402	36.676	1.39484e-09	2.6262e-08	TSPOAP1-AS1
ENSG00000203943	-1.56174	3.01979	36.5674	1.47478e-09	2.77301e-08	SAMD13
ENSG00000026751	-2.12945	4.72443	36.5641	1.47728e-09	2.77402e-08	SLAMF7
ENSG00000167393	1.30098	4.81839	36.5557	1.48364e-09	2.78227e-08	PPP2R3B
ENSG00000142197	-1.37449	6.85721	36.5071	1.52113e-09	2.84701e-08	DOP1B
ENSG00000279753	1.67385	2.52727	36.5057	1.5222e-09	2.84701e-08
ENSG00000137693	1.32893	7.35639	36.4836	1.53955e-09	2.87565e-08	YAP1
ENSG00000188373	-1.98943	5.56956	36.4214	1.58948e-09	2.96499e-08	C10orf99
ENSG00000106624	2.03612	8.21531	36.4099	1.59889e-09	2.97861e-08	AEBP1
ENSG00000060491	1.49996	6.98211	36.3334	1.66289e-09	3.09376e-08	OGFR
ENSG00000203760	1.85141	2.79803	36.3201	1.67427e-09	3.11084e-08	CENPW
ENSG00000116406	-1.22714	7.07916	36.3031	1.68899e-09	3.13407e-08	EDEM3
ENSG00000137266	-1.48913	7.18334	36.2156	1.76654e-09	3.27366e-08	SLC22A23
ENSG00000141756	2.09589	5.68783	36.1252	1.85034e-09	3.42446e-08	FKBP10
ENSG00000169918	-1.84794	3.3522	36.1198	1.85556e-09	3.42963e-08	OTUD7A
ENSG00000080644	-2.24959	1.72076	36.0962	1.87815e-09	3.46685e-08	CHRNA3
ENSG00000243811	-1.96044	2.61234	36.0643	1.90914e-09	3.51945e-08	APOBEC3D
ENSG00000225138	2.21969	6.21625	36.0318	1.94125e-09	3.57398e-08	SLC9A3-AS1
ENSG00000147852	-2.00429	3.83918	36.0113	1.96177e-09	3.60705e-08	VLDLR
ENSG00000110092	1.64742	7.67329	35.9426	2.03221e-09	3.73171e-08	CCND1
ENSG00000186184	1.39244	6.45617	35.9342	2.04097e-09	3.74292e-08	POLR1D
ENSG00000151651	2.43467	5.31329	35.9145	2.06165e-09	3.77595e-08	ADAM8
ENSG00000124181	1.28486	7.48191	35.7713	2.21895e-09	4.05878e-08	PLCG1
ENSG00000116991	-1.45712	7.00049	35.5975	2.42603e-09	4.43182e-08	SIPA1L2
ENSG00000135828	-1.3058	5.24716	35.5712	2.45896e-09	4.48617e-08	RNASEL
ENSG00000188322	2.27521	3.17662	35.5405	2.49797e-09	4.55147e-08	SBK1
ENSG00000146001	2.18287	2.13297	35.5247	2.5184e-09	4.58278e-08	PCDHB18P
ENSG00000137767	-1.71647	7.00524	35.4006	2.68407e-09	4.87797e-08	SQOR
ENSG00000254003	-2.00581	1.26752	35.3233	2.79274e-09	5.06775e-08	SRI-AS1
ENSG00000171456	1.46218	7.49152	35.3212	2.79568e-09	5.06775e-08	ASXL1
ENSG00000213057	-1.89795	2.38614	35.2843	2.84915e-09	5.15805e-08	C1orf220
ENSG00000151746	1.35781	5.04298	35.2699	2.87036e-09	5.18981e-08	BICD1
ENSG00000126003	1.77239	6.97847	35.2568	2.88966e-09	5.21801e-08	PLAGL2
ENSG00000138180	1.79977	3.53914	35.206	2.96609e-09	5.34787e-08	CEP55
ENSG00000139629	1.3191	5.33492	35.204	2.96915e-09	5.34787e-08	GALNT6
ENSG00000102547	1.82733	4.81909	35.1695	3.02227e-09	5.43663e-08	CAB39L
ENSG00000095970	2.25901	2.58084	35.1499	3.0528e-09	5.48455e-08	TREM2
ENSG00000232406	1.62722	3.64094	35.1448	3.06073e-09	5.49181e-08	EPB41L1-AS1
ENSG00000188372	1.83036	2.33089	35.1294	3.08516e-09	5.52861e-08	ZP3
ENSG00000070961	-1.453	7.01212	35.0852	3.15591e-09	5.64823e-08	ATP2B1
ENSG00000169991	1.94432	5.77738	35.0544	3.20616e-09	5.7309e-08	IFFO2
ENSG00000078124	-1.41354	5.05349	35.0026	3.29267e-09	5.87811e-08	ACER3
ENSG00000183579	1.53208	5.58979	34.9879	3.31765e-09	5.91522e-08	ZNRF3
ENSG00000104154	-1.84772	5.39735	34.9576	3.36969e-09	6.00044e-08	SLC30A4
ENSG00000253293	1.36587	5.64749	34.9185	3.43804e-09	6.11442e-08	HOXA10
ENSG00000184144	-1.89798	1.23361	34.9098	3.45339e-09	6.134e-08	CNTN2
ENSG00000119630	2.44336	3.24193	34.8661	3.53178e-09	6.26536e-08	PGF
ENSG00000101158	1.44117	6.73559	34.856	3.55022e-09	6.29016e-08	NELFCD
ENSG00000105717	1.60777	2.48624	34.7966	3.66018e-09	6.47687e-08	PBX4
ENSG00000160471	-2.48681	2.78036	34.7709	3.70874e-09	6.55459e-08	COX6B2
ENSG00000180878	-1.58444	1.44065	34.7466	3.75538e-09	6.62872e-08	C11orf42
ENSG00000101049	-1.50417	6.21703	34.7334	3.78086e-09	6.66537e-08	SGK2
ENSG00000249717	-2.02279	3.5846	34.666	3.914e-09	6.89148e-08	PARM1-AS1
ENSG00000265727	2.05415	2.99407	34.648	3.95042e-09	6.93944e-08	RN7SL648P
ENSG00000197063	1.37448	6.52366	34.6477	3.95107e-09	6.93944e-08	MAFG
ENSG00000127418	2.11322	5.93599	34.6253	3.99687e-09	7.01116e-08	FGFRL1
ENSG00000102362	-1.97853	5.50874	34.621	4.00571e-09	7.01795e-08	SYTL4
ENSG00000225953	-2.68452	5.72891	34.5751	4.10109e-09	7.17581e-08	SATB2-AS1
ENSG00000088280	-2.06916	4.66741	34.5728	4.10598e-09	7.17581e-08	ASAP3
ENSG00000259781	1.28409	4.64432	34.5674	4.11745e-09	7.18696e-08	HMGB1P6
ENSG00000091436	1.63666	5.86352	34.5217	4.21527e-09	7.34863e-08	MAP3K20
ENSG00000184730	-1.6778	7.58532	34.4715	4.32545e-09	7.5314e-08	APOBR
ENSG00000205903	1.4035	6.88014	34.455	4.36227e-09	7.58617e-08	ZNF316
ENSG00000085552	-2.28585	5.75377	34.4337	4.41025e-09	7.66017e-08	IGSF9
ENSG00000166869	-3.50353	7.1328	34.4193	4.44292e-09	7.70743e-08	CHP2
ENSG00000135540	-1.57187	7.66163	34.3919	4.50591e-09	7.80712e-08	NHSL1
ENSG00000148735	3.11072	4.53904	34.3732	4.5495e-09	7.87298e-08	PLEKHS1
ENSG00000184619	-1.54331	3.20745	34.3574	4.58649e-09	7.92727e-08	KRBA2
ENSG00000215417	1.63193	3.73363	34.3505	4.60278e-09	7.94571e-08	MIR17HG
ENSG00000133612	1.36181	6.70323	34.288	4.75305e-09	8.19509e-08	AGAP3
ENSG00000130706	1.44567	6.34935	34.225	4.90938e-09	8.44799e-08	ADRM1
ENSG00000245910	1.93793	5.16881	34.2241	4.91169e-09	8.44799e-08	SNHG6
ENSG00000139211	1.88591	3.86401	34.198	4.97806e-09	8.55173e-08	AMIGO2
ENSG00000142623	3.81847	2.85629	34.1675	5.05666e-09	8.6762e-08	PADI1
ENSG00000061656	1.58972	2.9908	34.1465	5.11151e-09	8.75967e-08	SPAG4
ENSG00000162949	-3.00173	5.63674	34.138	5.13381e-09	8.78721e-08	CAPN13
ENSG00000159216	1.71657	7.22735	34.1137	5.19841e-09	8.88702e-08	RUNX1
ENSG00000181218	2.09899	2.9418	34.0734	5.30705e-09	9.06178e-08	H2AW
ENSG00000123500	2.1745	4.63802	34.0541	5.35997e-09	9.14107e-08	COL10A1
ENSG00000101161	1.25813	7.52651	34.0509	5.36882e-09	9.14513e-08	PRPF6
ENSG00000080845	1.27513	6.62258	33.9382	5.68907e-09	9.67896e-08	DLGAP4
ENSG00000101447	2.1708	3.83816	33.9285	5.71762e-09	9.71582e-08	FAM83D
ENSG00000134755	-1.3995	8.0224	33.8766	5.87219e-09	9.96648e-08	DSC2
ENSG00000135446	1.47911	6.02333	33.8461	5.9649e-09	1.01117e-07	CDK4
ENSG00000136141	1.31111	6.08071	33.81	6.07664e-09	1.02852e-07	LRCH1
ENSG00000185442	-1.76357	3.87317	33.8083	6.08182e-09	1.02852e-07	FAM174B
ENSG00000182324	1.5654	2.07094	33.7492	6.26942e-09	1.05898e-07	KCNJ14
ENSG00000126803	-1.78278	4.35631	33.7253	6.34686e-09	1.07078e-07	HSPA2
ENSG00000141026	-1.16976	4.21715	33.6388	6.63575e-09	1.11804e-07	MED9
ENSG00000179528	2.01615	2.04475	33.6347	6.64944e-09	1.11804e-07	LBX2
ENSG00000118507	-1.86521	3.75878	33.6344	6.65074e-09	1.11804e-07	AKAP7
ENSG00000122565	1.36739	6.96521	33.6246	6.68405e-09	1.1223e-07	CBX3
ENSG00000271646	-1.68697	1.82013	33.6064	6.74696e-09	1.13152e-07	IRF2-DT
ENSG00000138061	2.72145	4.66776	33.5718	6.86815e-09	1.15048e-07	CYP1B1
ENSG00000135407	-1.77469	3.8947	33.5388	6.98566e-09	1.16877e-07	AVIL
ENSG00000242028	-1.24156	4.2005	33.5092	7.09278e-09	1.18529e-07	HYPK
ENSG00000161016	1.28147	10.2615	33.4008	7.49944e-09	1.25177e-07	RPL8
ENSG00000106683	1.33332	5.18898	33.3788	7.58479e-09	1.26452e-07	LIMK1
ENSG00000147799	1.43347	5.30249	33.3336	7.76317e-09	1.29273e-07	ARHGAP39
ENSG00000087074	1.75438	7.01965	33.2668	8.03444e-09	1.33633e-07	PPP1R15A
ENSG00000162063	1.59918	4.63922	33.2644	8.04409e-09	1.33636e-07	CCNF
ENSG00000117620	-1.30315	6.84668	33.2177	8.23957e-09	1.36723e-07	SLC35A3
ENSG00000267787	-1.74645	1.71123	33.2114	8.26625e-09	1.37004e-07
ENSG00000160796	1.25253	7.97181	33.2046	8.29548e-09	1.37328e-07	NBEAL2
ENSG00000280798	-1.47484	4.16844	33.1523	8.52172e-09	1.40908e-07	LINC00294
ENSG00000184216	1.28082	7.53364	33.139	8.57997e-09	1.41705e-07	IRAK1
ENSG00000141076	1.29857	5.22635	33.1202	8.66345e-09	1.42917e-07	UTP4
ENSG00000184949	1.89592	2.31822	33.1133	8.69398e-09	1.43253e-07	FAM227A
ENSG00000164933	1.57849	4.15603	33.0711	8.88495e-09	1.46129e-07	SLC25A32
ENSG00000117335	1.04035	8.46081	33.0702	8.88923e-09	1.46129e-07	CD46
ENSG00000175352	1.98636	1.34596	33.0428	9.01513e-09	1.48026e-07	NRIP3
ENSG00000232928	1.93475	2.64022	33.0322	9.06441e-09	1.48663e-07	DDX3P1
ENSG00000140323	-2.5557	4.6504	32.9862	9.28145e-09	1.51881e-07	DISP2
ENSG00000120693	-2.27958	3.70287	32.9861	9.28213e-09	1.51881e-07	SMAD9
ENSG00000160214	1.73193	5.57874	32.962	9.39757e-09	1.53592e-07	RRP1
ENSG00000125648	-2.11119	6.17911	32.8426	9.99311e-09	1.63136e-07	SLC25A23
ENSG00000157827	1.21887	6.10045	32.7557	1.04499e-08	1.70396e-07	FMNL2
ENSG00000271430	1.42113	5.76144	32.6968	1.07717e-08	1.7544e-07
ENSG00000165757	1.55404	4.7117	32.6725	1.09069e-08	1.77437e-07	JCAD
ENSG00000170476	-2.39875	5.16443	32.661	1.09715e-08	1.78284e-07	MZB1
ENSG00000102977	1.31576	4.12317	32.6006	1.13177e-08	1.83699e-07	ACD
ENSG00000104783	1.50699	6.07054	32.5904	1.13776e-08	1.84459e-07	KCNN4
ENSG00000274266	2.70897	3.64692	32.5298	1.1738e-08	1.9008e-07	SNORA73A
ENSG00000038945	2.00402	4.7671	32.5275	1.17515e-08	1.9008e-07	MSR1
ENSG00000117877	1.9399	4.10325	32.5254	1.17647e-08	1.9008e-07	POLR1G
ENSG00000142627	2.36219	7.1249	32.5095	1.18612e-08	1.9142e-07	EPHA2
ENSG00000099625	2.51204	1.75581	32.494	1.19562e-08	1.92733e-07	CBARP
ENSG00000114993	1.6104	6.42437	32.4888	1.19883e-08	1.9287e-07	RTKN
ENSG00000165959	-2.4252	8.13357	32.4882	1.1992e-08	1.9287e-07	CLMN
ENSG00000204618	1.91396	3.40552	32.4689	1.21114e-08	1.94567e-07	RNF39
ENSG00000067141	-1.63693	7.89142	32.4661	1.2129e-08	1.94629e-07	NEO1
ENSG00000096384	1.19174	9.94677	32.4533	1.22089e-08	1.95688e-07	HSP90AB1
ENSG00000174171	3.05947	3.56798	32.4485	1.22394e-08	1.95955e-07
ENSG00000214796	1.98359	2.64965	32.4343	1.23289e-08	1.97165e-07	TUBA5P
ENSG00000088256	-1.28058	7.922	32.4243	1.23928e-08	1.97962e-07	GNA11
ENSG00000163931	1.34866	7.52383	32.3948	1.25824e-08	2.00764e-07	TKT
ENSG00000010030	1.75884	2.69783	32.3899	1.26142e-08	2.01043e-07	ETV7
ENSG00000104369	1.39058	4.75569	32.3866	1.26354e-08	2.01155e-07	JPH1
ENSG00000140678	2.23692	5.67224	32.3627	1.27917e-08	2.03241e-07	ITGAX
ENSG00000183010	1.71326	5.56905	32.3622	1.27952e-08	2.03241e-07	PYCR1
ENSG00000106268	1.54931	3.65201	32.342	1.29287e-08	2.0513e-07	NUDT1
ENSG00000108106	1.78436	4.84512	32.307	1.31639e-08	2.0849e-07	UBE2S
ENSG00000077348	1.434	4.22005	32.3061	1.317e-08	2.0849e-07	EXOSC5
ENSG00000183535	2.89202	2.64649	32.2355	1.3657e-08	2.15958e-07	COL18A1-AS1
ENSG00000105948	1.59386	2.37634	32.2285	1.37067e-08	2.16502e-07	TTC26
ENSG00000261115	2.25193	2.56409	32.2204	1.37641e-08	2.17165e-07	TMEM178B
ENSG00000171476	2.50819	2.6542	32.2123	1.38212e-08	2.17822e-07	HOPX
ENSG00000133063	3.00515	3.23105	32.1959	1.39383e-08	2.19424e-07	CHIT1
ENSG00000198160	-1.42532	6.28	32.1859	1.40102e-08	2.20309e-07	MIER1
ENSG00000122861	1.95946	5.0145	32.1224	1.44757e-08	2.27141e-07	PLAU
ENSG00000182107	-1.42946	6.1233	32.1223	1.44768e-08	2.27141e-07	TMEM30B
ENSG00000167193	-1.17094	6.13597	32.0662	1.4901e-08	2.33537e-07	CRK
ENSG00000185485	-1.22204	5.8872	32.055	1.49871e-08	2.34626e-07	SDHAP1
ENSG00000114767	1.52797	4.5596	32.0314	1.51698e-08	2.37224e-07	RRP9
ENSG00000136383	2.30204	4.76021	32.011	1.53303e-08	2.39468e-07	ALPK3
ENSG00000141527	2.19285	3.07715	31.9642	1.57041e-08	2.45035e-07	CARD14
ENSG00000205277	-3.58315	12.6721	31.9582	1.57524e-08	2.45519e-07	MUC12
ENSG00000145088	-1.40495	2.78573	31.953	1.5795e-08	2.45911e-07	EAF2
ENSG00000130701	1.83398	3.79236	31.9244	1.60294e-08	2.49285e-07	RBBP8NL
ENSG00000138795	1.66139	3.34006	31.9124	1.61284e-08	2.50549e-07	LEF1
ENSG00000125895	2.17494	3.25057	31.8885	1.63277e-08	2.53367e-07	TMEM74B
ENSG00000109458	-1.25796	6.30314	31.8817	1.6385e-08	2.53977e-07	GAB1
ENSG00000130513	3.42191	6.66361	31.8577	1.6589e-08	2.56856e-07	GDF15
ENSG00000135960	2.37103	4.40517	31.8021	1.70708e-08	2.64027e-07	EDAR
ENSG00000185513	1.88499	5.81093	31.6776	1.82005e-08	2.81193e-07	L3MBTL1
ENSG00000134222	1.45826	3.28238	31.6605	1.83622e-08	2.8338e-07	PSRC1
ENSG00000081026	-1.33051	6.50785	31.6317	1.86366e-08	2.873e-07	MAGI3
ENSG00000182240	1.64468	6.45487	31.6207	1.87426e-08	2.88619e-07	BACE2
ENSG00000160013	2.42055	2.61984	31.5907	1.90336e-08	2.92781e-07	PTGIR
ENSG00000123908	1.11239	8.0764	31.5819	1.91206e-08	2.938e-07	AGO2
ENSG00000132661	1.50273	3.4291	31.5618	1.93193e-08	2.96531e-07	NXT1
ENSG00000225731	-2.20545	1.99716	31.5291	1.96472e-08	3.01236e-07	PDE9A-AS1
ENSG00000232499	-1.53571	2.91203	31.4594	2.03655e-08	3.11911e-07
ENSG00000136193	1.94842	6.26369	31.4224	2.07577e-08	3.17572e-07	SCRN1
ENSG00000100979	1.5161	6.13885	31.4134	2.08538e-08	3.18698e-07	PLTP
ENSG00000272989	-2.14824	1.23983	31.4002	2.09964e-08	3.20529e-07	LINC02012
ENSG00000079335	-1.50076	4.36929	31.373	2.12921e-08	3.24694e-07	CDC14A
ENSG00000281376	1.6009	3.42749	31.3436	2.16169e-08	3.2929e-07	ABALON
ENSG00000173557	2.18997	1.65075	31.333	2.17356e-08	3.30742e-07	FAM166C
ENSG00000279117	-2.13627	3.8091	31.3047	2.20545e-08	3.35233e-07
ENSG00000162437	-1.26533	6.0265	31.3024	2.20801e-08	3.35262e-07	RAVER2
ENSG00000182095	1.29731	9.88471	31.2963	2.215e-08	3.35962e-07	TNRC18
ENSG00000181634	1.52242	4.09982	31.2933	2.21842e-08	3.36119e-07	TNFSF15
ENSG00000140274	4.24681	2.68449	31.271	2.24409e-08	3.39353e-07	DUOXA2
ENSG00000152193	1.27714	4.26898	31.2706	2.24457e-08	3.39353e-07	OBI1
ENSG00000164620	1.88313	3.35015	31.252	2.26615e-08	3.4225e-07	RELL2
ENSG00000075702	1.76377	3.64468	31.1624	2.37319e-08	3.58032e-07	WDR62
ENSG00000101844	-1.56932	3.69813	31.1447	2.39498e-08	3.60934e-07	ATG4A
ENSG00000143126	1.34118	5.05171	31.1342	2.40793e-08	3.62498e-07	CELSR2
ENSG00000112655	1.92219	6.63666	31.1297	2.41349e-08	3.62948e-07	PTK7
ENSG00000185838	1.69544	3.45878	31.1182	2.4278e-08	3.64712e-07	GNB1L
ENSG00000233056	-1.5392	2.1407	31.0761	2.48114e-08	3.72329e-07	ERVH48-1
ENSG00000277363	1.93418	4.25956	31.0319	2.53828e-08	3.80243e-07	SRCIN1
ENSG00000105755	-1.83384	6.6695	31.0311	2.53926e-08	3.80243e-07	ETHE1
ENSG00000279605	1.62049	3.02147	30.9055	2.70896e-08	4.05225e-07
ENSG00000171522	-1.70437	5.67127	30.8468	2.79218e-08	4.17046e-07	PTGER4
ENSG00000185101	1.22762	8.21804	30.8456	2.7939e-08	4.17046e-07	ANO9
ENSG00000168060	-1.90864	3.60441	30.7709	2.90353e-08	4.32955e-07	NAALADL1
ENSG00000139146	1.26543	6.38303	30.7581	2.92275e-08	4.35361e-07	SINHCAF
ENSG00000164916	1.06664	8.17003	30.7235	2.97538e-08	4.42732e-07	FOXK1
ENSG00000101294	1.41014	7.14989	30.6068	3.15978e-08	4.69676e-07	HM13
ENSG00000146670	1.93513	4.58853	30.5889	3.18915e-08	4.73544e-07	CDCA5
ENSG00000271533	1.33027	5.89992	30.5319	3.28424e-08	4.87151e-07
ENSG00000165406	-1.23396	5.79429	30.5231	3.29921e-08	4.88858e-07	MARCHF8
ENSG00000134013	1.72339	5.8599	30.5198	3.30476e-08	4.89167e-07	LOXL2
ENSG00000149658	1.24388	6.42618	30.5178	3.30824e-08	4.8917e-07	YTHDF1
ENSG00000176472	-1.45135	3.76433	30.4535	3.41967e-08	5.05116e-07	ZNF575
ENSG00000164934	1.38294	5.51284	30.4415	3.44095e-08	5.07729e-07	DCAF13
ENSG00000119866	1.08342	5.04167	30.4281	3.46474e-08	5.10705e-07	BCL11A
ENSG00000172071	-1.17463	5.40337	30.424	3.47204e-08	5.11248e-07	EIF2AK3
ENSG00000197361	-1.58131	2.03248	30.4021	3.51147e-08	5.16516e-07	FBXL22
ENSG00000148335	1.47763	4.79891	30.3174	3.66827e-08	5.39018e-07	NTMT1
ENSG00000186354	2.75305	2.30597	30.3077	3.68658e-08	5.41146e-07
ENSG00000088367	1.24532	6.87971	30.2866	3.72687e-08	5.46492e-07	EPB41L1
ENSG00000146592	2.1698	3.03956	30.2665	3.76575e-08	5.5162e-07	CREB5
ENSG00000006695	-1.24249	4.52998	30.2552	3.78767e-08	5.54255e-07	COX10
ENSG00000121966	2.19143	5.42401	30.2322	3.83292e-08	5.60297e-07	CXCR4
ENSG00000055044	1.15782	6.33595	30.1648	3.96842e-08	5.79504e-07	NOP58
ENSG00000135083	-1.65504	4.4314	30.1551	3.9883e-08	5.81805e-07	CCNJL
ENSG00000116852	1.71113	6.39267	30.1489	4.00108e-08	5.83068e-07	KIF21B
ENSG00000133943	-1.30363	6.0387	30.1439	4.01138e-08	5.83965e-07	DGLUCY
ENSG00000163618	2.0671	5.19782	30.1327	4.03465e-08	5.86749e-07	CADPS
ENSG00000172927	3.69961	4.86	30.0809	4.14399e-08	6.02029e-07	MYEOV
ENSG00000260908	-2.04357	1.27349	30.0701	4.16711e-08	6.04766e-07
ENSG00000251442	1.93258	1.09363	30.0501	4.2103e-08	6.10408e-07	LINC01094
ENSG00000101246	1.29769	7.07914	30.0297	4.25471e-08	6.16213e-07	ARFRP1
ENSG00000233016	1.53531	4.99999	30.0195	4.27734e-08	6.18855e-07	SNHG7
ENSG00000075336	-1.88254	3.71701	30.0092	4.29993e-08	6.21488e-07	TIMM21
ENSG00000205763	1.40385	2.81235	30.0007	4.31886e-08	6.23585e-07	RP9P
ENSG00000206344	-1.66713	1.93086	29.9801	4.36496e-08	6.29598e-07	HCG27
ENSG00000088305	2.18274	3.12279	29.9757	4.37489e-08	6.30386e-07	DNMT3B
ENSG00000215784	2.43043	1.71312	29.9694	4.38925e-08	6.3181e-07	FAM72D
ENSG00000188766	2.33891	1.66826	29.9451	4.44454e-08	6.39118e-07	SPRED3
ENSG00000130475	1.56874	3.95354	29.8763	4.60512e-08	6.61534e-07	FCHO1
ENSG00000102934	-1.63905	3.70692	29.8705	4.61894e-08	6.62847e-07	PLLP
ENSG00000230487	-1.57083	3.2724	29.8595	4.64508e-08	6.65921e-07	PSMG3-AS1
ENSG00000259120	-1.75822	1.73133	29.8038	4.78053e-08	6.84644e-07	SMIM6
ENSG00000206538	1.69091	3.4453	29.7745	4.85334e-08	6.94366e-07	VGLL3
ENSG00000110090	-1.46698	7.86567	29.7473	4.92199e-08	7.03246e-07	CPT1A
ENSG00000118193	1.57066	3.91952	29.7459	4.92536e-08	7.03246e-07	KIF14
ENSG00000196196	-2.15353	4.17706	29.7392	4.94255e-08	7.04988e-07	HRCT1
ENSG00000101311	1.31719	7.70843	29.7179	4.99706e-08	7.12043e-07	FERMT1
ENSG00000104756	-1.49149	5.28247	29.7043	5.03219e-08	7.16326e-07	KCTD9
ENSG00000222041	1.92892	3.36447	29.6899	5.06973e-08	7.20943e-07	CYTOR
ENSG00000167371	-1.65842	5.55106	29.6731	5.11402e-08	7.26509e-07	PRRT2
ENSG00000105650	-2.21215	3.9539	29.6479	5.18089e-08	7.35269e-07	PDE4C
ENSG00000026508	1.27721	7.89544	29.6327	5.22163e-08	7.40307e-07	CD44
ENSG00000172348	-2.38176	3.97456	29.5988	5.31389e-08	7.52633e-07	RCAN2
ENSG00000275832	1.86907	5.36785	29.5951	5.3239e-08	7.53295e-07	ARHGAP23
ENSG00000127564	1.88365	4.09503	29.5899	5.33827e-08	7.54572e-07	PKMYT1
ENSG00000021300	1.65225	4.30476	29.585	5.35186e-08	7.55736e-07	PLEKHB1
ENSG00000116299	-2.17341	6.63203	29.547	5.45757e-08	7.69894e-07	ELAPOR1
ENSG00000164946	2.8257	4.9343	29.5325	5.49874e-08	7.74927e-07	FREM1
ENSG00000143067	1.94494	4.85885	29.483	5.64105e-08	7.94189e-07	ZNF697
ENSG00000258701	1.64733	1.36028	29.4723	5.67202e-08	7.97756e-07	LINC00638
ENSG00000025293	1.13979	6.27205	29.4647	5.69444e-08	8.00111e-07	PHF20
ENSG00000152234	-2.09214	8.21944	29.4571	5.71695e-08	8.02476e-07	ATP5F1A
ENSG00000100311	1.92878	4.47395	29.4526	5.7302e-08	8.03536e-07	PDGFB
ENSG00000160957	2.20609	5.38572	29.4145	5.84377e-08	8.18649e-07	RECQL4
ENSG00000228149	-1.39749	1.58297	29.4117	5.85229e-08	8.19031e-07	RPL3P1
ENSG00000072864	0.996079	5.56724	29.3888	5.9219e-08	8.27952e-07	NDE1
ENSG00000224596	1.84928	1.12212	29.3787	5.95284e-08	8.31455e-07	ZMIZ1-AS1
ENSG00000117724	1.52981	6.89993	29.335	6.08857e-08	8.49572e-07	CENPF
ENSG00000108773	1.25855	6.11279	29.3309	6.10163e-08	8.50554e-07	KAT2A
ENSG00000183196	-2.2567	3.4122	29.3069	6.17739e-08	8.60266e-07	CHST6
ENSG00000134504	-1.58272	2.43329	29.2664	6.30807e-08	8.77598e-07	KCTD1
ENSG00000130822	2.47173	1.59252	29.2586	6.33332e-08	8.80245e-07	PNCK
ENSG00000238795	1.54955	7.36316	29.256	6.34189e-08	8.80568e-07	SCARNA12
ENSG00000135124	-1.17932	5.83524	29.2175	6.4691e-08	8.9735e-07	P2RX4
ENSG00000272168	1.74548	3.88459	29.2154	6.47608e-08	8.97436e-07	CASC15
ENSG00000223396	-1.45968	2.75769	29.2134	6.48298e-08	8.97512e-07	RPS10P7
ENSG00000100266	-1.25048	7.12896	29.1894	6.56383e-08	9.07814e-07	PACSIN2
ENSG00000198842	5.71525	4.84403	29.1736	6.61744e-08	9.14333e-07	STYXL2
ENSG00000107815	1.42192	4.20792	29.1697	6.6307e-08	9.1527e-07	TWNK
ENSG00000253187	1.63814	3.6807	29.156	6.678e-08	9.20899e-07	HOXA10-AS
ENSG00000101003	1.7722	4.22946	29.1423	6.72534e-08	9.26523e-07	GINS1
ENSG00000166411	-1.21347	6.13443	29.1228	6.79318e-08	9.34762e-07	IDH3A
ENSG00000136144	1.23649	4.88156	29.1213	6.79839e-08	9.34762e-07	RCBTB1
ENSG00000244398	1.68469	2.03491	29.105	6.85591e-08	9.41753e-07
ENSG00000180011	-1.29791	5.87099	29.0793	6.94766e-08	9.5343e-07	ZADH2
ENSG00000144354	1.57101	6.61228	29.0733	6.96924e-08	9.55463e-07	CDCA7
ENSG00000111012	1.81785	1.52994	29.0483	7.05942e-08	9.66888e-07	CYP27B1
ENSG00000111641	1.4242	5.68353	29.0398	7.09056e-08	9.70212e-07	NOP2
ENSG00000155744	-1.19299	5.93085	29.0284	7.13244e-08	9.74997e-07	FAM126B
ENSG00000137747	2.8596	1.74086	29.0215	7.15792e-08	9.77533e-07	TMPRSS13
ENSG00000260899	2.68698	1.82605	29.0181	7.17033e-08	9.78283e-07
ENSG00000203875	1.76392	6.42349	28.9847	7.29518e-08	9.94356e-07	SNHG5
ENSG00000261150	1.6828	9.70407	28.9514	7.42173e-08	1.01063e-06	EPPK1
ENSG00000109321	3.67896	5.50947	28.9114	7.57661e-08	1.03073e-06	AREG
ENSG00000140297	-2.04103	7.34511	28.8914	7.65523e-08	1.04042e-06	GCNT3
ENSG00000135763	1.1741	4.7497	28.8649	7.76065e-08	1.05373e-06	URB2
ENSG00000270069	1.44748	3.63524	28.8598	7.78107e-08	1.05549e-06	MIR222HG
ENSG00000173409	-1.4727	3.56793	28.8112	7.97904e-08	1.08131e-06	ARV1
ENSG00000165732	1.22405	7.02931	28.8031	8.01218e-08	1.08475e-06	DDX21
ENSG00000154358	-1.54451	6.7338	28.8003	8.02391e-08	1.0853e-06	OBSCN
ENSG00000278771	1.9145	7.70113	28.7827	8.0972e-08	1.09417e-06	RN7SL3
ENSG00000243479	1.76563	1.2414	28.7626	8.18153e-08	1.10451e-06	MNX1-AS1
ENSG00000132825	1.30183	4.4962	28.7494	8.2377e-08	1.11103e-06	PPP1R3D
ENSG00000204385	-1.38782	8.31654	28.744	8.26042e-08	1.11303e-06	SLC44A4
ENSG00000127720	-1.63908	2.68139	28.7281	8.3285e-08	1.12113e-06	METTL25
ENSG00000183486	1.80949	4.51847	28.7238	8.34711e-08	1.12257e-06	MX2
ENSG00000135632	1.19846	4.44192	28.6873	8.50578e-08	1.14282e-06	SMYD5
ENSG00000184349	-2.71066	3.49897	28.6824	8.52739e-08	1.14463e-06	EFNA5
ENSG00000107968	1.49104	4.30391	28.6239	8.78911e-08	1.17864e-06	MAP3K8
ENSG00000227533	2.78989	2.70936	28.6049	8.87563e-08	1.18912e-06	SLC2A1-DT
ENSG00000152413	1.62911	2.88802	28.5894	8.94686e-08	1.19752e-06	HOMER1
ENSG00000213937	2.06323	1.20403	28.5812	8.98499e-08	1.20149e-06	CLDN9
ENSG00000146731	1.33838	7.22612	28.5762	9.00809e-08	1.20344e-06	CCT6A
ENSG00000127423	1.78238	1.27062	28.5711	9.03184e-08	1.20547e-06	AUNIP
ENSG00000135472	2.29018	2.87059	28.5134	9.30522e-08	1.24078e-06	FAIM2
ENSG00000258366	1.34696	5.36074	28.5113	9.31546e-08	1.24098e-06	RTEL1
ENSG00000138759	-2.00773	4.39393	28.5052	9.34467e-08	1.24369e-06	FRAS1
ENSG00000102981	1.79527	1.29705	28.4932	9.40264e-08	1.25023e-06	PARD6A
ENSG00000178878	2.10636	4.16496	28.4824	9.45556e-08	1.25609e-06	APOLD1
ENSG00000280035	1.54282	3.00185	28.4622	9.55463e-08	1.26805e-06
ENSG00000087586	1.66341	4.6125	28.441	9.65979e-08	1.2798e-06	AURKA
ENSG00000167460	1.07185	8.68827	28.4407	9.66126e-08	1.2798e-06	TPM4
ENSG00000090104	3.5962	6.12235	28.4237	9.74652e-08	1.28988e-06	RGS1
ENSG00000188157	1.81311	8.57423	28.3899	9.91815e-08	1.31137e-06	AGRN
ENSG00000072110	1.38126	7.94566	28.3508	1.01203e-07	1.33685e-06	ACTN1
ENSG00000184005	-1.78997	1.71553	28.3412	1.01706e-07	1.34223e-06	ST6GALNAC3
ENSG00000182325	1.58927	6.42216	28.3155	1.03065e-07	1.3589e-06	FBXL6
ENSG00000163032	2.50353	3.08592	28.2684	1.05607e-07	1.39111e-06	VSNL1
ENSG00000152049	2.28719	3.14655	28.2634	1.05878e-07	1.39338e-06	KCNE4
ENSG00000242372	1.27053	6.83331	28.2436	1.06967e-07	1.4064e-06	EIF6
ENSG00000163359	1.67142	9.10996	28.2382	1.07266e-07	1.40902e-06	COL6A3
ENSG00000163938	1.21288	6.21743	28.2224	1.08148e-07	1.4193e-06	GNL3
ENSG00000198722	-1.11928	7.00583	28.1611	1.11625e-07	1.46357e-06	UNC13B
ENSG00000101444	1.39952	6.88757	28.1577	1.11823e-07	1.46426e-06	AHCY
ENSG00000161714	-1.43144	7.36413	28.1566	1.11886e-07	1.46426e-06	PLCD3
ENSG00000100228	1.66246	2.16769	28.0885	1.15895e-07	1.51533e-06	RAB36
ENSG00000137070	-1.7647	3.92432	28.0629	1.17437e-07	1.53407e-06	IL11RA
ENSG00000124571	1.1387	6.14958	28.0584	1.17709e-07	1.53621e-06	XPO5
ENSG00000154553	1.69594	5.16765	28.0247	1.19775e-07	1.56051e-06	PDLIM3
ENSG00000101442	1.22234	4.0277	28.0244	1.19793e-07	1.56051e-06	ACTR5
ENSG00000111450	1.28393	3.61975	27.9884	1.22047e-07	1.58841e-06	STX2
ENSG00000143858	-2.66831	3.35278	27.974	1.22959e-07	1.5988e-06	SYT2
ENSG00000123485	1.63665	3.84138	27.918	1.26567e-07	1.64364e-06	HJURP
ENSG00000273820	1.59872	1.80698	27.9169	1.2664e-07	1.64364e-06	USP27X
ENSG00000156050	-1.6494	2.89605	27.9035	1.27517e-07	1.65351e-06	FAM161B
ENSG00000181163	1.12783	8.35929	27.8871	1.28606e-07	1.6661e-06	NPM1
ENSG00000189423	-1.86125	0.546884	27.8774	1.29254e-07	1.67295e-06	USP32P3
ENSG00000186451	1.46036	2.19152	27.8498	1.31107e-07	1.69538e-06	SPATA12
ENSG00000075568	-1.23639	7.19355	27.8429	1.31573e-07	1.69985e-06	TMEM131
ENSG00000163751	-2.72422	3.22014	27.8355	1.3208e-07	1.70484e-06	CPA3
ENSG00000198833	-1.13928	6.37193	27.7891	1.35286e-07	1.74463e-06	UBE2J1
ENSG00000175591	-1.99495	4.17653	27.7853	1.35553e-07	1.74648e-06	P2RY2
ENSG00000215440	1.23564	6.34438	27.7644	1.37023e-07	1.76285e-06	NPEPL1
ENSG00000196497	1.66661	5.49168	27.7631	1.37119e-07	1.76285e-06	IPO4
ENSG00000237807	-1.66399	1.05083	27.762	1.37198e-07	1.76285e-06
ENSG00000255833	-2.48292	2.35081	27.7417	1.38643e-07	1.77979e-06	TIFAB
ENSG00000196391	-1.25788	4.33702	27.6927	1.42202e-07	1.82382e-06	ZNF774
ENSG00000166896	-1.43942	2.0827	27.6821	1.4298e-07	1.83215e-06	ATP23
ENSG00000102878	1.22394	5.00308	27.6587	1.44717e-07	1.85272e-06	HSF4
ENSG00000177464	2.29007	1.61472	27.6549	1.45001e-07	1.85468e-06	GPR4
ENSG00000230590	1.17952	6.70083	27.6383	1.46254e-07	1.86901e-06	FTX
ENSG00000183386	1.96608	3.29836	27.6306	1.46839e-07	1.87478e-06	FHL3
ENSG00000214413	-2.0903	5.29643	27.6059	1.48723e-07	1.89712e-06	BBIP1
ENSG00000136108	1.53861	5.22576	27.6037	1.48894e-07	1.8976e-06	CKAP2
ENSG00000106105	1.33968	6.52972	27.5626	1.52092e-07	1.93661e-06	GARS1
ENSG00000197472	1.9379	1.83134	27.5596	1.5233e-07	1.93789e-06	ZNF695
ENSG00000250899	1.59626	2.68271	27.5496	1.53116e-07	1.94613e-06
ENSG00000088882	2.26903	2.24532	27.5344	1.54323e-07	1.9597e-06	CPXM1
ENSG00000104524	1.75559	4.12642	27.4669	1.59808e-07	2.02754e-06	PYCR3
ENSG00000159840	1.51207	6.82142	27.4515	1.6108e-07	2.04184e-06	ZYX
ENSG00000262001	1.57171	3.29839	27.4375	1.62251e-07	2.0535e-06	DLGAP1-AS2
ENSG00000120256	1.16854	5.5398	27.4371	1.62291e-07	2.0535e-06	LRP11
ENSG00000137672	-1.7601	1.67756	27.3827	1.66915e-07	2.11013e-06	TRPC6
ENSG00000180758	1.39402	4.7555	27.3696	1.68051e-07	2.12258e-06	GPR157
ENSG00000261553	1.38239	5.33339	27.358	1.69062e-07	2.13345e-06
ENSG00000188760	1.89812	2.07975	27.3448	1.70226e-07	2.14621e-06	TMEM198
ENSG00000268592	2.00733	3.04106	27.3323	1.71329e-07	2.1582e-06
ENSG00000037897	1.35659	3.24356	27.3229	1.72158e-07	2.16671e-06	METTL1
ENSG00000173898	1.80779	4.71586	27.3104	1.73275e-07	2.17882e-06	SPTBN2
ENSG00000134057	1.77937	4.89229	27.2942	1.74735e-07	2.19523e-06	CCNB1
ENSG00000248919	1.64106	3.24221	27.292	1.74938e-07	2.19582e-06	ATP5MF-PTCD1
ENSG00000106086	1.08697	5.42125	27.2747	1.76503e-07	2.2135e-06	PLEKHA8
ENSG00000262096	2.01032	1.6556	27.2666	1.7725e-07	2.22089e-06	PCDHB19P
ENSG00000116337	1.21878	5.78714	27.2276	1.80857e-07	2.26407e-06	AMPD2
ENSG00000168758	1.32173	5.69907	27.1873	1.84671e-07	2.30978e-06	SEMA4C
ENSG00000197275	1.87497	3.03549	27.1629	1.87018e-07	2.33666e-06	RAD54B
ENSG00000163040	1.74774	1.68605	27.1615	1.87151e-07	2.33666e-06	CCDC74A
ENSG00000229719	-1.25545	7.03093	27.1356	1.89671e-07	2.36603e-06	MIR194-2HG
ENSG00000196465	1.36425	3.76523	27.1215	1.91066e-07	2.38132e-06	MYL6B
ENSG00000251615	-2.11654	1.67393	27.094	1.93797e-07	2.41324e-06
ENSG00000141052	-1.79802	3.37426	27.0783	1.95382e-07	2.43082e-06	MYOCD
ENSG00000136270	1.31331	6.51202	27.0257	2.00768e-07	2.49564e-06	TBRG4
ENSG00000114631	1.28449	4.98517	26.9864	2.04897e-07	2.54257e-06	PODXL2
ENSG00000104522	1.3504	6.41657	26.9863	2.04904e-07	2.54257e-06	GFUS
ENSG00000084774	1.21473	6.71575	26.9813	2.05436e-07	2.54694e-06	CAD
ENSG00000105372	1.16492	8.69693	26.9584	2.0788e-07	2.57498e-06	RPS19
ENSG00000124243	1.77068	3.74698	26.9476	2.09048e-07	2.58718e-06	BCAS4
ENSG00000188783	2.28991	4.86287	26.942	2.09651e-07	2.59237e-06	PRELP
ENSG00000179674	-1.73834	4.03249	26.9328	2.10649e-07	2.60243e-06	ARL14
ENSG00000278249	1.41905	10.6128	26.9286	2.1111e-07	2.60584e-06	SCARNA2
ENSG00000129038	1.73316	3.70937	26.9024	2.13992e-07	2.6391e-06	LOXL1
ENSG00000171084	1.54581	1.1879	26.8906	2.15303e-07	2.65296e-06	FAM86JP
ENSG00000259448	-1.78962	1.06711	26.8688	2.1775e-07	2.68077e-06	LINC02352
ENSG00000116455	1.33608	5.2575	26.8601	2.18725e-07	2.69044e-06	WDR77
ENSG00000162639	1.30964	3.77399	26.8549	2.19318e-07	2.69538e-06	HENMT1
ENSG00000136111	1.33617	6.62017	26.8334	2.21767e-07	2.7231e-06	TBC1D4
ENSG00000184307	-1.19934	5.84257	26.83	2.22166e-07	2.72563e-06	ZDHHC23
ENSG00000100744	-1.20254	5.48778	26.8195	2.23374e-07	2.73571e-06	GSKIP
ENSG00000185722	-1.158	6.59163	26.8195	2.23375e-07	2.73571e-06	ANKFY1
ENSG00000204262	1.7287	7.64175	26.814	2.24004e-07	2.74104e-06	COL5A2
ENSG00000188185	1.28646	3.04226	26.8005	2.25574e-07	2.75787e-06	LINC00265
ENSG00000183111	-1.28791	4.61662	26.774	2.28698e-07	2.79364e-06	ARHGEF37
ENSG00000160813	1.56821	4.92092	26.7525	2.31251e-07	2.82238e-06	PPP1R35
ENSG00000257557	-1.75241	0.599976	26.7456	2.32085e-07	2.83012e-06	PPP1R12A-AS1
ENSG00000089356	-1.9184	7.90728	26.7433	2.32361e-07	2.83103e-06	FXYD3
ENSG00000163082	-1.30978	5.95139	26.6905	2.38798e-07	2.90695e-06	SGPP2
ENSG00000157734	-1.40093	2.68409	26.6874	2.39178e-07	2.90907e-06	SNX22
ENSG00000105281	1.10704	7.50433	26.6757	2.40633e-07	2.92425e-06	SLC1A5
ENSG00000106367	1.29639	5.87037	26.6466	2.44279e-07	2.9648e-06	AP1S1
ENSG00000107937	1.06439	5.85436	26.6457	2.4439e-07	2.9648e-06	GTPBP4
ENSG00000129007	-1.18436	5.95646	26.618	2.47926e-07	3.00324e-06	CALML4
ENSG00000166508	1.18042	7.5252	26.6175	2.47984e-07	3.00324e-06	MCM7
ENSG00000196890	2.1406	2.06659	26.5933	2.51112e-07	3.03852e-06	H2BU1
ENSG00000259721	3.03858	2.54778	26.5792	2.52957e-07	3.05822e-06	GREM1-AS1
ENSG00000129646	-1.53827	1.80956	26.5722	2.53876e-07	3.0667e-06	QRICH2
ENSG00000006555	-1.14794	6.31568	26.5588	2.55643e-07	3.08542e-06	TTC22
ENSG00000137936	-1.35127	4.84203	26.5549	2.56153e-07	3.08893e-06	BCAR3
ENSG00000076356	-1.21591	7.7055	26.527	2.59877e-07	3.13116e-06	PLXNA2
ENSG00000260428	1.47901	3.21278	26.5196	2.60881e-07	3.14058e-06	SCX
ENSG00000129250	-1.43376	8.16817	26.5128	2.61792e-07	3.14886e-06	KIF1C
ENSG00000072135	-1.33415	6.66159	26.5083	2.62408e-07	3.15358e-06	PTPN18
ENSG00000274847	2.09817	1.25308	26.4619	2.68786e-07	3.22749e-06	MAFIP
ENSG00000102384	1.34376	2.84412	26.4281	2.73539e-07	3.28177e-06	CENPI
ENSG00000167747	1.50542	5.28072	26.4196	2.74733e-07	3.29329e-06	C19orf48
ENSG00000132313	-1.37399	5.32391	26.3926	2.78599e-07	3.33681e-06	MRPL35
ENSG00000129595	-1.85234	3.74541	26.3838	2.79879e-07	3.3493e-06	EPB41L4A
ENSG00000103021	1.60032	3.25473	26.3756	2.81076e-07	3.35999e-06	CCDC113
ENSG00000157227	1.40916	8.102	26.3744	2.81249e-07	3.35999e-06	MMP14
ENSG00000152520	1.14006	7.0218	26.3641	2.82752e-07	3.3751e-06	PAN3
ENSG00000279083	-1.48068	1.22958	26.3576	2.83697e-07	3.38352e-06
ENSG00000170962	-1.93978	3.76683	26.3553	2.84035e-07	3.38469e-06	PDGFD
ENSG00000103018	1.10506	7.20296	26.3286	2.87994e-07	3.42898e-06	CYB5B
ENSG00000117016	-1.70362	4.12238	26.3192	2.89391e-07	3.44271e-06	RIMS3
ENSG00000233006	-1.37403	3.47842	26.2905	2.93735e-07	3.49144e-06	MIR3936HG
ENSG00000165152	-1.48766	4.9414	26.2782	2.95602e-07	3.51068e-06	PGAP4
ENSG00000269189	1.60208	1.2204	26.2643	2.97744e-07	3.53314e-06
ENSG00000232354	-1.51097	3.61979	26.2517	2.9969e-07	3.55325e-06	VIPR1-AS1
ENSG00000168918	1.38171	6.37332	26.2359	3.02152e-07	3.57665e-06	INPP5D
ENSG00000158023	1.78388	1.43912	26.2358	3.0217e-07	3.57665e-06	CFAP251
ENSG00000176927	-1.92131	1.59019	26.2318	3.028e-07	3.58111e-06	EFCAB5
ENSG00000143409	-1.1287	4.91903	26.2181	3.04946e-07	3.60346e-06	MINDY1
ENSG00000143891	-1.29101	4.97851	26.2104	3.06171e-07	3.61492e-06	GALM
ENSG00000149257	1.62743	6.74574	26.2039	3.07204e-07	3.62408e-06	SERPINH1
ENSG00000243587	2.17855	2.61775	26.1987	3.08027e-07	3.63076e-06
ENSG00000228594	2.0761	2.40724	26.1898	3.09455e-07	3.64455e-06	FNDC10
ENSG00000130741	1.0936	7.63378	26.1745	3.11911e-07	3.67041e-06	EIF2S3
ENSG00000226891	1.57639	2.19437	26.1596	3.14324e-07	3.69556e-06	LINC01359
ENSG00000128567	0.99022	6.29574	26.1581	3.14572e-07	3.69556e-06	PODXL
ENSG00000130635	1.91069	9.06623	26.1472	3.16349e-07	3.71336e-06	COL5A1
ENSG00000171680	1.22407	6.25162	26.1407	3.1743e-07	3.72295e-06	PLEKHG5
ENSG00000239672	1.47906	5.20122	26.0936	3.25257e-07	3.80712e-06	NME1
ENSG00000170779	1.47892	3.90579	26.0932	3.25325e-07	3.80712e-06	CDCA4
ENSG00000240132	1.40148	1.7429	26.0927	3.25416e-07	3.80712e-06	ETF1P2
ENSG00000131871	-1.0339	5.65977	26.0901	3.25851e-07	3.80906e-06	SELENOS
ENSG00000139618	1.37676	4.62621	26.0414	3.34172e-07	3.90309e-06	BRCA2
ENSG00000161265	-1.56805	3.48248	26.0377	3.34807e-07	3.90728e-06	U2AF1L4
ENSG00000062716	1.48881	8.81001	25.99	3.43186e-07	4.00176e-06	VMP1
ENSG00000148344	2.27134	2.97603	25.9811	3.44782e-07	4.01706e-06	PTGES
ENSG00000124222	1.25051	7.81484	25.9667	3.47362e-07	4.04377e-06	STX16
ENSG00000274070	1.9148	2.4074	25.912	3.57338e-07	4.15648e-06	CASTOR2
ENSG00000104907	1.0805	5.57219	25.8991	3.5974e-07	4.18098e-06	TRMT1
ENSG00000237289	-1.2757	6.38853	25.8271	3.73412e-07	4.33631e-06	CKMT1B
ENSG00000126001	1.305	7.20811	25.8146	3.7583e-07	4.3608e-06	CEP250
ENSG00000272235	1.86255	1.89491	25.8021	3.78271e-07	4.38552e-06
ENSG00000110002	-1.63145	5.93453	25.7967	3.79327e-07	4.39416e-06	VWA5A
ENSG00000151692	-1.50882	4.57922	25.7817	3.82298e-07	4.42494e-06	RNF144A
ENSG00000205869	1.62531	1.83886	25.7458	3.89478e-07	4.50436e-06	KRTAP5-1
ENSG00000204683	1.5677	0.598853	25.7441	3.89816e-07	4.50458e-06
ENSG00000281398	1.63337	2.24283	25.7292	3.92836e-07	4.53576e-06	SNHG4
ENSG00000068489	1.35995	3.19561	25.7152	3.95689e-07	4.56497e-06	PRR11
ENSG00000168268	1.3181	4.5886	25.6836	4.02231e-07	4.63665e-06	NT5DC2
ENSG00000116701	1.69109	4.47397	25.6688	4.05321e-07	4.66847e-06	NCF2
ENSG00000229619	-1.7559	3.36447	25.6662	4.05872e-07	4.671e-06	MBNL1-AS1
ENSG00000076641	-1.40028	6.94798	25.6263	4.14347e-07	4.76465e-06	PAG1
ENSG00000232442	1.36857	2.51469	25.6113	4.17597e-07	4.79811e-06	MHENCR
ENSG00000177606	1.54834	8.61288	25.5869	4.22904e-07	4.85514e-06	JUN
ENSG00000163412	-1.36816	5.37428	25.5746	4.25612e-07	4.87921e-06	EIF4E3
ENSG00000101443	-2.65885	4.24031	25.5742	4.25691e-07	4.87921e-06	WFDC2
ENSG00000142207	1.19772	6.45954	25.552	4.30629e-07	4.9318e-06	URB1
ENSG00000128266	1.53914	1.68097	25.5433	4.32571e-07	4.95002e-06	GNAZ
ENSG00000149573	-1.18628	5.27186	25.5372	4.33945e-07	4.96173e-06	MPZL2
ENSG00000153395	1.23387	5.72305	25.5337	4.34728e-07	4.96667e-06	LPCAT1
ENSG00000126249	1.53745	2.59652	25.5243	4.36836e-07	4.98671e-06	PDCD2L
ENSG00000137166	1.23898	7.02592	25.5212	4.37538e-07	4.99069e-06	FOXP4
ENSG00000175792	1.27802	5.09021	25.5123	4.39582e-07	5.00996e-06	RUVBL1
ENSG00000176978	1.50277	6.24827	25.5084	4.40452e-07	5.01582e-06	DPP7
ENSG00000141934	1.21348	6.43993	25.4842	4.46031e-07	5.07527e-06	PLPP2
ENSG00000132688	1.66859	6.4189	25.4754	4.48071e-07	5.09437e-06	NES
ENSG00000154898	-1.70727	2.20827	25.4464	4.54856e-07	5.16736e-06	CCDC144CP
ENSG00000111206	1.63938	5.43373	25.3915	4.67983e-07	5.31221e-06	FOXM1
ENSG00000123130	1.20708	4.74514	25.3836	4.69903e-07	5.3281e-06	ACOT9
ENSG00000113552	1.05728	4.89747	25.3826	4.70138e-07	5.3281e-06	GNPDA1
ENSG00000151150	-1.20295	6.85798	25.3786	4.71125e-07	5.33501e-06	ANK3
ENSG00000113448	-1.57887	5.41598	25.3696	4.73321e-07	5.35558e-06	PDE4D
ENSG00000213719	1.01581	8.55463	25.3484	4.78557e-07	5.4064e-06	CLIC1
ENSG00000182489	1.79411	2.4086	25.3483	4.78578e-07	5.4064e-06	XKRX
ENSG00000237649	1.62898	4.88885	25.3288	4.8343e-07	5.45685e-06	KIFC1
ENSG00000182636	-2.03106	3.35105	25.3245	4.84506e-07	5.46172e-06	NDN
ENSG00000107242	-1.01192	5.80618	25.324	4.84636e-07	5.46172e-06	PIP5K1B
ENSG00000198835	2.7504	2.16089	25.2752	4.97048e-07	5.59714e-06	GJC2
ENSG00000105376	2.05843	1.18446	25.2594	5.01137e-07	5.63868e-06	ICAM5
ENSG00000101367	1.02775	7.27554	25.2513	5.03249e-07	5.65795e-06	MAPRE1
ENSG00000131747	1.4043	6.65286	25.2256	5.1e-07	5.72929e-06	TOP2A
ENSG00000176658	-1.00115	9.02207	25.2228	5.10757e-07	5.73323e-06	MYO1D
ENSG00000090447	1.21588	4.96981	25.1768	5.23084e-07	5.86693e-06	TFAP4
ENSG00000148541	-1.34952	1.86453	25.1682	5.25408e-07	5.88833e-06	FAM13C
ENSG00000257298	-1.18355	4.138	25.1189	5.39025e-07	6.03614e-06
ENSG00000242125	0.969031	5.81374	25.1149	5.40142e-07	6.04386e-06	SNHG3
ENSG00000184903	1.29226	3.512	25.0955	5.4559e-07	6.09998e-06	IMMP2L
ENSG00000186416	1.21856	4.27096	25.0911	5.46851e-07	6.10924e-06	NKRF
ENSG00000070778	-1.51103	5.68132	25.0717	5.52373e-07	6.16605e-06	PTPN21
ENSG00000056972	-1.08174	5.41115	25.0672	5.5366e-07	6.17245e-06	TRAF3IP2
ENSG00000168263	1.90818	0.883876	25.0652	5.5423e-07	6.17245e-06	KCNV2
ENSG00000065833	1.46244	3.99324	25.0651	5.54257e-07	6.17245e-06	ME1
ENSG00000135373	-1.07443	7.65896	25.0618	5.55231e-07	6.17637e-06	EHF
ENSG00000254550	-1.73179	1.12893	25.0609	5.55484e-07	6.17637e-06	OMP
ENSG00000140450	-1.41761	5.8138	25.0532	5.57703e-07	6.19057e-06	ARRDC4
ENSG00000127586	1.38193	5.5378	25.0529	5.57794e-07	6.19057e-06	CHTF18
ENSG00000119943	-1.80345	2.55152	25.0503	5.58538e-07	6.19057e-06	PYROXD2
ENSG00000259354	-1.79175	3.64636	25.049	5.58904e-07	6.19057e-06
ENSG00000123700	-1.64017	4.77829	25.0489	5.58953e-07	6.19057e-06	KCNJ2
ENSG00000233186	1.59751	1.59429	25.0437	5.60455e-07	6.20234e-06	KLF4P1
ENSG00000085831	-1.1551	5.9903	25.0094	5.70511e-07	6.30868e-06	TTC39A
ENSG00000187678	1.44247	5.82443	25.0047	5.71908e-07	6.31918e-06	SPRY4
ENSG00000003249	1.6626	3.08882	24.9793	5.79484e-07	6.39788e-06	DBNDD1
ENSG00000130158	1.11791	7.19158	24.9573	5.86144e-07	6.46636e-06	DOCK6
ENSG00000084207	1.18899	7.60158	24.955	5.8683e-07	6.46887e-06	GSTP1
ENSG00000197958	1.28	8.75086	24.937	5.92347e-07	6.52459e-06	RPL12
ENSG00000130703	1.13177	7.35328	24.8965	6.0492e-07	6.65789e-06	OSBPL2
ENSG00000248318	2.07065	1.95992	24.8881	6.07571e-07	6.68187e-06
ENSG00000101346	1.37327	7.27621	24.8742	6.11967e-07	6.72213e-06	POFUT1
ENSG00000129009	1.85603	5.08828	24.8735	6.12185e-07	6.72213e-06	ISLR
ENSG00000136883	1.55237	4.98059	24.8712	6.12909e-07	6.72486e-06	KIF12
ENSG00000280245	-1.35024	2.14807	24.869	6.13604e-07	6.72725e-06
ENSG00000070814	1.0895	6.53132	24.8497	6.198e-07	6.78991e-06	TCOF1
ENSG00000177993	1.53463	1.54305	24.8237	6.28211e-07	6.87671e-06	ZNRF3-AS1
ENSG00000161800	1.38743	5.16931	24.8093	6.32928e-07	6.92299e-06	RACGAP1
ENSG00000169894	-1.30139	7.98738	24.7715	6.45454e-07	7.05453e-06	MUC3A
ENSG00000169679	1.55597	4.32497	24.7612	6.48896e-07	7.08667e-06	BUB1
ENSG00000144426	-1.53811	7.24832	24.7406	6.55865e-07	7.15725e-06	NBEAL1
ENSG00000234219	1.50027	1.83184	24.7265	6.60682e-07	7.20424e-06	CDCA4P4
ENSG00000197536	-1.069	5.10477	24.7248	6.61286e-07	7.20526e-06	IRF1-AS1
ENSG00000101391	1.29812	5.31196	24.7117	6.65799e-07	7.24884e-06	CDK5RAP1
ENSG00000006625	1.30939	5.5111	24.6942	6.71857e-07	7.30916e-06	GGCT
ENSG00000153574	1.00077	5.09999	24.6895	6.73498e-07	7.32137e-06	RPIA
ENSG00000130559	1.04856	5.81202	24.6548	6.85735e-07	7.44866e-06	CAMSAP1
ENSG00000075651	-1.74332	6.14772	24.6308	6.94317e-07	7.53609e-06	PLD1
ENSG00000172315	1.12812	4.59437	24.6082	7.0251e-07	7.61916e-06	TP53RK
ENSG00000147804	1.75741	6.27542	24.5976	7.0638e-07	7.65525e-06	SLC39A4
ENSG00000065150	1.16322	7.23029	24.5891	7.09529e-07	7.68348e-06	IPO5
ENSG00000278978	-1.35425	1.71128	24.5792	7.13172e-07	7.71701e-06
ENSG00000015676	1.03438	7.04709	24.5005	7.4292e-07	8.03275e-06	NUDCD3
ENSG00000165521	-1.30986	2.91115	24.4978	7.4396e-07	8.03784e-06	EML5
ENSG00000124664	-3.60119	4.44734	24.4585	7.59286e-07	8.19715e-06	SPDEF
ENSG00000186185	1.67117	4.46147	24.4219	7.73831e-07	8.3478e-06	KIF18B
ENSG00000165724	1.41102	4.45561	24.4175	7.75616e-07	8.36067e-06	ZMYND19
ENSG00000140379	2.43591	1.98777	24.4073	7.7973e-07	8.3986e-06	BCL2A1
ENSG00000242498	-1.01668	6.72228	24.374	7.93303e-07	8.53829e-06	ARPIN
ENSG00000204394	1.37411	6.80209	24.3377	8.08425e-07	8.69441e-06	VARS1
ENSG00000128203	-1.28355	2.71514	24.3131	8.18818e-07	8.79317e-06	ASPHD2
ENSG00000269951	-1.15593	2.91314	24.313	8.18853e-07	8.79317e-06
ENSG00000118473	1.75755	2.05714	24.2972	8.256e-07	8.85889e-06	SGIP1
ENSG00000170469	-1.35508	2.41594	24.2609	8.41289e-07	9.02038e-06	SPATA24
ENSG00000185633	2.2801	3.59174	24.2451	8.48216e-07	9.0866e-06	NDUFA4L2
ENSG00000114923	2.72564	2.6425	24.2439	8.48752e-07	9.0866e-06	SLC4A3
ENSG00000239857	1.17581	6.14025	24.2061	8.65557e-07	9.2595e-06	GET4
ENSG00000177192	1.29506	5.28981	24.2021	8.67376e-07	9.27193e-06	PUS1
ENSG00000143882	1.69735	3.52185	24.2004	8.68163e-07	9.27332e-06	ATP6V1C2
ENSG00000184983	-1.2806	5.26413	24.1987	8.68898e-07	9.27415e-06	NDUFA6
ENSG00000049249	1.81118	1.42334	24.1957	8.70283e-07	9.28193e-06	TNFRSF9
ENSG00000172458	1.56647	2.75672	24.1899	8.72877e-07	9.30256e-06	IL17D
ENSG00000219470	1.30295	1.58996	24.1828	8.76092e-07	9.32978e-06
ENSG00000068366	1.24316	5.78064	24.1701	8.8189e-07	9.38445e-06	ACSL4
ENSG00000170291	-1.28584	4.49268	24.1637	8.8484e-07	9.40875e-06	ELP5
ENSG00000196950	1.19454	5.12647	24.1517	8.90375e-07	9.46048e-06	SLC39A10
ENSG00000185761	1.58631	2.1162	24.1411	8.95312e-07	9.50507e-06	ADAMTSL5
ENSG00000146733	1.51906	3.29944	24.1398	8.95917e-07	9.50507e-06	PSPH
ENSG00000101928	1.27708	3.12469	24.1331	8.99003e-07	9.53065e-06	MOSPD1
ENSG00000164951	1.44645	5.90612	24.1153	9.07356e-07	9.61156e-06	PDP1
ENSG00000140988	1.2851	9.85881	24.114	9.07996e-07	9.61156e-06	RPS2
ENSG00000070756	1.16945	10.5916	24.0872	9.20688e-07	9.73861e-06	PABPC1
ENSG00000252010	1.20244	6.59485	24.0488	9.39268e-07	9.9277e-06	SCARNA5
ENSG00000273759	1.26771	2.24678	24.0361	9.45481e-07	9.98589e-06
ENSG00000174307	2.39323	4.84423	24.0341	9.46439e-07	9.98853e-06	PHLDA3
ENSG00000177283	-1.81772	4.00364	24.0123	9.57237e-07	1.0095e-05	FZD8
ENSG00000160949	1.60582	5.67123	23.9949	9.65896e-07	1.01733e-05	TONSL
ENSG00000153707	-1.43986	6.14317	23.9941	9.66311e-07	1.01733e-05	PTPRD
ENSG00000124116	1.44339	1.79601	23.9931	9.66827e-07	1.01733e-05	WFDC3
ENSG00000003147	1.02696	5.97132	23.9805	9.73168e-07	1.02324e-05	ICA1
ENSG00000139200	-1.68291	1.73668	23.964	9.81555e-07	1.03129e-05	PIANP
ENSG00000147604	1.22128	9.99854	23.9544	9.86454e-07	1.03567e-05	RPL7
ENSG00000108352	-1.24867	7.32999	23.9502	9.8862e-07	1.03717e-05	RAPGEFL1
ENSG00000260032	1.01662	9.48849	23.9387	9.94528e-07	1.04259e-05	NORAD
ENSG00000100036	1.59694	4.25298	23.9322	9.97862e-07	1.04513e-05	SLC35E4
ENSG00000263873	2.51266	2.76272	23.9312	9.98426e-07	1.04513e-05	THY1-AS1
ENSG00000123096	-1.60675	3.68159	23.8991	1.01518e-06	1.06188e-05	SSPN
ENSG00000174233	-1.13837	7.83574	23.8747	1.02813e-06	1.07463e-05	ADCY6
ENSG00000118194	1.81267	1.07896	23.8695	1.03092e-06	1.07675e-05	TNNT2
ENSG00000198959	2.36458	7.67615	23.8616	1.03515e-06	1.08036e-05	TGM2
ENSG00000253958	-2.07342	5.40503	23.8542	1.03915e-06	1.08374e-05	CLDN23
ENSG00000001460	-1.23643	3.63687	23.8447	1.04432e-06	1.08832e-05	STPG1
ENSG00000173905	-1.05915	7.69715	23.8305	1.05201e-06	1.09542e-05	GOLIM4
ENSG00000163811	1.17609	5.89814	23.8281	1.05333e-06	1.09542e-05	WDR43
ENSG00000101199	1.25492	7.2779	23.827	1.05392e-06	1.09542e-05	ARFGAP1
ENSG00000111802	-1.27636	6.96904	23.8265	1.05423e-06	1.09542e-05	TDP2
ENSG00000063438	-1.62915	3.19019	23.8217	1.05682e-06	1.0973e-05	AHRR
ENSG00000168398	-1.14321	5.12575	23.8155	1.06024e-06	1.10005e-05	BDKRB2
ENSG00000118257	1.50409	5.6137	23.7907	1.074e-06	1.1135e-05	NRP2
ENSG00000143228	1.6237	2.81075	23.7516	1.09603e-06	1.13552e-05	NUF2
ENSG00000153094	-0.993677	5.75074	23.7345	1.10584e-06	1.14484e-05	BCL2L11
ENSG00000234432	1.37064	3.50858	23.7288	1.1091e-06	1.14737e-05
ENSG00000178719	2.10651	6.50908	23.725	1.1113e-06	1.14881e-05	GRINA
ENSG00000119862	-1.3582	4.35893	23.708	1.12115e-06	1.15814e-05	LGALSL
ENSG00000145220	1.2883	3.6647	23.6946	1.12901e-06	1.1654e-05	LYAR
ENSG00000253729	1.35664	9.06364	23.6902	1.13157e-06	1.1672e-05	PRKDC
ENSG00000118898	1.35604	6.42509	23.6861	1.13398e-06	1.16883e-05	PPL
ENSG00000101413	1.01248	5.76101	23.6788	1.13827e-06	1.17239e-05	RPRD1B
ENSG00000168036	1.03895	9.05504	23.6704	1.14328e-06	1.17669e-05	CTNNB1
ENSG00000112242	1.08681	4.95404	23.6668	1.14542e-06	1.17804e-05	E2F3
ENSG00000196923	1.58661	5.63909	23.654	1.15308e-06	1.18505e-05	PDLIM7
ENSG00000133114	1.09724	5.14731	23.6379	1.16276e-06	1.19413e-05	GPALPP1
ENSG00000166012	0.961166	6.49908	23.6286	1.16835e-06	1.19901e-05	TAF1D
ENSG00000185825	1.07163	7.77153	23.6225	1.17209e-06	1.20197e-05	BCAP31
ENSG00000145912	1.03294	5.31491	23.6143	1.17712e-06	1.20624e-05	NHP2
ENSG00000006042	-1.07577	6.04897	23.58	1.19825e-06	1.22701e-05	TMEM98
ENSG00000136854	1.27657	4.95952	23.5599	1.21084e-06	1.23901e-05	STXBP1
ENSG00000173535	3.37261	2.3717	23.5475	1.2187e-06	1.24614e-05	TNFRSF10C
ENSG00000241278	-1.4076	1.35244	23.5335	1.22759e-06	1.25432e-05	ENPP7P4
ENSG00000136943	1.79256	3.11711	23.5239	1.23369e-06	1.25965e-05	CTSV
ENSG00000088448	1.18024	7.12412	23.5225	1.2346e-06	1.25967e-05	ANKRD10
ENSG00000187720	-1.6559	6.15122	23.5154	1.23921e-06	1.26345e-05	THSD4
ENSG00000130035	-2.21834	4.1226	23.5084	1.24369e-06	1.26711e-05	GALNT8
ENSG00000198517	1.10973	6.98316	23.503	1.24721e-06	1.26978e-05	MAFK
ENSG00000124772	-1.52878	3.44229	23.4979	1.25053e-06	1.27224e-05	CPNE5
ENSG00000137959	2.66362	4.25219	23.4851	1.25883e-06	1.27977e-05	IFI44L
ENSG00000075391	0.866155	6.42007	23.4492	1.28259e-06	1.30298e-05	RASAL2
ENSG00000273084	1.43666	2.9712	23.3932	1.32043e-06	1.34046e-05
ENSG00000169607	1.59472	3.0453	23.3705	1.33615e-06	1.35544e-05	CKAP2L
ENSG00000068438	1.15181	4.36806	23.3634	1.34107e-06	1.35946e-05	FTSJ1
ENSG00000205502	3.13362	2.67955	23.3574	1.34524e-06	1.3627e-05	C2CD4B
ENSG00000214193	1.47121	5.65982	23.3352	1.36087e-06	1.37755e-05	SH3D21
ENSG00000070808	-1.76129	2.31556	23.329	1.36529e-06	1.38103e-05	CAMK2A
ENSG00000142102	1.5904	7.0954	23.3201	1.37157e-06	1.3864e-05	PGGHG
ENSG00000172197	-1.04757	4.90199	23.3158	1.37464e-06	1.38851e-05	MBOAT1
ENSG00000151136	1.98307	2.91574	23.3103	1.37859e-06	1.3915e-05	BTBD11
ENSG00000173113	1.1302	5.47139	23.2834	1.39802e-06	1.4101e-05	TRMT112
ENSG00000171453	1.07124	4.89919	23.2796	1.40078e-06	1.41099e-05	POLR1C
ENSG00000124217	1.30768	4.39871	23.2794	1.4009e-06	1.41099e-05	MOCS3
ENSG00000215915	2.00693	1.55494	23.2744	1.40454e-06	1.41365e-05	ATAD3C
ENSG00000245970	1.32887	2.7382	23.2706	1.40732e-06	1.41544e-05
ENSG00000197375	-1.18669	6.33542	23.2681	1.40916e-06	1.41628e-05	SLC22A5
ENSG00000170827	2.75411	2.63222	23.2652	1.41129e-06	1.41741e-05	CELP
ENSG00000181135	1.19322	4.73132	23.2629	1.413e-06	1.41813e-05	ZNF707
ENSG00000073067	3.25077	5.27197	23.2487	1.42344e-06	1.42758e-05	CYP2W1
ENSG00000137571	1.91696	3.18527	23.2449	1.42625e-06	1.42938e-05	SLCO5A1
ENSG00000169016	1.16576	3.53786	23.233	1.43517e-06	1.4373e-05	E2F6
ENSG00000107833	1.52948	3.23899	23.2269	1.43968e-06	1.4408e-05	NPM3
ENSG00000256222	1.73994	1.84876	23.22	1.4449e-06	1.445e-05	MTRNR2L3
ENSG00000170312	1.51274	3.70693	23.2082	1.45375e-06	1.45283e-05	CDK1
ENSG00000161996	1.22516	6.44818	23.2012	1.45904e-06	1.45708e-05	WDR90
ENSG00000127947	1.07551	6.21794	23.1952	1.4636e-06	1.4606e-05	PTPN12
ENSG00000197563	-1.50515	5.01308	23.1927	1.46553e-06	1.4615e-05	PIGN
ENSG00000117399	1.56195	4.47837	23.1904	1.4673e-06	1.46222e-05	CDC20
ENSG00000116670	1.33371	3.23713	23.1861	1.47056e-06	1.46444e-05	MAD2L2
ENSG00000064270	-1.32543	7.72683	23.1844	1.47183e-06	1.46467e-05	ATP2C2
ENSG00000109089	1.57168	3.64261	23.1602	1.49054e-06	1.48225e-05	CDR2L
ENSG00000137486	-1.05539	6.11684	23.158	1.49218e-06	1.48283e-05	ARRB1
ENSG00000243449	2.02794	3.72906	23.1289	1.51496e-06	1.50442e-05	C4orf48
ENSG00000149636	1.29102	4.38514	23.1236	1.51913e-06	1.50749e-05	DSN1
ENSG00000154447	-1.16079	6.31648	23.1219	1.52052e-06	1.50781e-05	SH3RF1
ENSG00000076864	-1.31795	5.78087	23.1043	1.53445e-06	1.52056e-05	RAP1GAP
ENSG00000075275	1.4621	5.79293	23.0992	1.53855e-06	1.52315e-05	CELSR1
ENSG00000173457	1.26891	5.98455	23.0984	1.53922e-06	1.52315e-05	PPP1R14B
ENSG00000104529	1.1647	8.15156	23.0966	1.5406e-06	1.52345e-05	EEF1D
ENSG00000165886	2.16818	2.31608	23.0931	1.54342e-06	1.52517e-05	UBTD1
ENSG00000185122	1.29643	6.84664	23.0881	1.54745e-06	1.52808e-05	HSF1
ENSG00000175348	-1.16655	5.54628	23.0854	1.54961e-06	1.52914e-05	TMEM9B
ENSG00000128564	3.28026	2.6677	23.0824	1.55205e-06	1.53048e-05	VGF
ENSG00000120526	1.32116	4.30491	23.0651	1.56612e-06	1.54241e-05	NUDCD1
ENSG00000180900	1.40719	7.98827	23.0648	1.56633e-06	1.54241e-05	SCRIB
ENSG00000102030	1.11631	5.44289	23.026	1.59822e-06	1.57272e-05	NAA10
ENSG00000166165	-2.57998	9.3	23.005	1.61581e-06	1.58891e-05	CKB
ENSG00000095397	1.62033	4.4774	23.0028	1.61768e-06	1.58965e-05	WHRN
ENSG00000130590	1.43676	3.31085	23.0005	1.61963e-06	1.59015e-05	SAMD10
ENSG00000259933	2.04468	1.92283	22.9995	1.62044e-06	1.59015e-05
ENSG00000114656	1.3845	2.24194	22.9873	1.63076e-06	1.59917e-05	CFAP92
ENSG00000132522	-1.01169	5.25257	22.9684	1.64689e-06	1.61386e-05	GPS2
ENSG00000280649	1.41292	3.18423	22.956	1.65755e-06	1.62319e-05
ENSG00000167207	1.78223	3.26981	22.9506	1.66216e-06	1.62657e-05	NOD2
ENSG00000111254	-1.6208	0.794037	22.946	1.66619e-06	1.62938e-05	AKAP3
ENSG00000101333	1.14026	7.07748	22.9433	1.66854e-06	1.63055e-05	PLCB4
ENSG00000221968	1.4945	3.81036	22.9345	1.67615e-06	1.63685e-05	FADS3
ENSG00000249353	1.20147	3.87216	22.9245	1.6849e-06	1.64426e-05	NPM1P27
ENSG00000163431	-1.62869	5.15204	22.8992	1.70724e-06	1.66491e-05	LMOD1
ENSG00000157823	-1.10567	5.74499	22.8955	1.7105e-06	1.66694e-05	AP3S2
ENSG00000101361	1.11297	6.59232	22.8939	1.7119e-06	1.66716e-05	NOP56
ENSG00000106003	0.988529	6.65724	22.888	1.71723e-06	1.67119e-05	LFNG
ENSG00000273344	1.16266	4.14504	22.8657	1.73727e-06	1.68953e-05	PAXIP1-DT
ENSG00000156463	-1.0603	6.52193	22.8638	1.739e-06	1.69005e-05	SH3RF2
ENSG00000228409	1.40394	1.54928	22.8541	1.74778e-06	1.69741e-05	CCT6P1
ENSG00000121807	-1.80561	2.81794	22.8459	1.75519e-06	1.7027e-05	CCR2
ENSG00000176022	1.31855	4.78677	22.8455	1.75564e-06	1.7027e-05	B3GALT6
ENSG00000198894	-1.05563	5.42303	22.8319	1.76802e-06	1.71354e-05	CIPC
ENSG00000213626	1.09615	5.48891	22.8135	1.78512e-06	1.72892e-05	LBH
ENSG00000136098	1.14419	5.84353	22.8044	1.79355e-06	1.73589e-05	NEK3
ENSG00000213213	1.60791	5.64758	22.8022	1.79556e-06	1.73665e-05	CCDC183
ENSG00000167578	-1.23232	4.81496	22.7957	1.80173e-06	1.74142e-05	RAB4B
ENSG00000203812	1.30746	7.24921	22.7699	1.82602e-06	1.76369e-05
ENSG00000256235	1.42125	4.29756	22.7671	1.82869e-06	1.76396e-05	SMIM3
ENSG00000088356	1.3936	4.54902	22.767	1.8288e-06	1.76396e-05	PDRG1
ENSG00000119686	-1.4521	4.03038	22.7622	1.83336e-06	1.76609e-05	FLVCR2
ENSG00000164818	1.23463	5.82762	22.7612	1.83433e-06	1.76609e-05	DNAAF5
ENSG00000174365	1.16015	3.91286	22.7607	1.83475e-06	1.76609e-05	SNHG11
ENSG00000054793	1.21545	9.00364	22.7497	1.84533e-06	1.77442e-05	ATP9A
ENSG00000086712	1.20395	5.155	22.7491	1.84592e-06	1.77442e-05	TXLNG
ENSG00000125319	1.54789	2.47692	22.7236	1.87055e-06	1.79687e-05	HROB
ENSG00000103241	-1.89515	3.78447	22.715	1.87899e-06	1.80375e-05	FOXF1
ENSG00000205213	-2.05604	6.97472	22.7025	1.89119e-06	1.81423e-05	LGR4
ENSG00000263069	1.12983	4.30405	22.6982	1.89546e-06	1.81709e-05	RNF213-AS1
ENSG00000146858	1.25577	3.49113	22.6891	1.90443e-06	1.82445e-05	ZC3HAV1L
ENSG00000260793	-1.38697	2.20709	22.6748	1.91864e-06	1.83574e-05
ENSG00000173614	-1.25319	3.81293	22.6747	1.91881e-06	1.83574e-05	NMNAT1
ENSG00000198771	-1.75212	4.85334	22.664	1.92954e-06	1.84475e-05	RCSD1
ENSG00000244649	1.43599	5.97718	22.6372	1.95663e-06	1.86939e-05	LINC02086
ENSG00000134444	-1.10067	6.33469	22.6358	1.95807e-06	1.8695e-05	RELCH
ENSG00000103811	1.63122	6.38156	22.6334	1.96045e-06	1.8705e-05	CTSH
ENSG00000138131	2.8546	4.35851	22.5937	2.0014e-06	1.90829e-05	LOXL4
ENSG00000147144	1.33207	5.14997	22.5841	2.01144e-06	1.91657e-05	CCDC120
ENSG00000078814	1.61751	3.55399	22.5751	2.02085e-06	1.92424e-05	MYH7B
ENSG00000114248	-2.25665	4.52509	22.5716	2.02453e-06	1.92644e-05	LRRC31
ENSG00000242802	1.08926	6.09005	22.5684	2.02791e-06	1.92816e-05	AP5Z1
ENSG00000163624	-1.04893	5.46292	22.5673	2.02906e-06	1.92816e-05	CDS1
ENSG00000180611	1.28116	3.15821	22.5481	2.04952e-06	1.94629e-05	MB21D2
ENSG00000115419	1.05775	7.47772	22.5248	2.07448e-06	1.96866e-05	GLS
ENSG00000232536	2.07972	1.52915	22.5126	2.08766e-06	1.97984e-05
ENSG00000116675	1.89887	2.721	22.5001	2.1013e-06	1.99144e-05	DNAJC6
ENSG00000165185	1.18788	4.947	22.4967	2.10505e-06	1.99366e-05	KIAA1958
ENSG00000065600	1.09312	2.67384	22.4809	2.12244e-06	2.00878e-05	PACC1
ENSG00000147437	-1.36816	1.66101	22.4528	2.15375e-06	2.03705e-05	GNRH1
ENSG00000103253	1.29731	3.9434	22.4472	2.15996e-06	2.04155e-05	HAGHL
ENSG00000183208	-1.10003	3.45429	22.432	2.17712e-06	2.05639e-05	GDPGP1
ENSG00000177426	1.04036	6.11455	22.4235	2.18678e-06	2.06414e-05	TGIF1
ENSG00000197930	1.21029	6.92098	22.4057	2.20718e-06	2.082e-05	ERO1A
ENSG00000189433	2.25478	1.61767	22.3876	2.22809e-06	2.10033e-05	GJB4
ENSG00000233369	1.27592	6.59283	22.3705	2.24802e-06	2.1177e-05	GTF2IP4
ENSG00000203876	1.51573	2.95093	22.3364	2.28826e-06	2.15416e-05	ADD3-AS1
ENSG00000124575	1.18189	4.98229	22.3124	2.31703e-06	2.1798e-05	H1-3
ENSG00000225335	-1.41576	2.84529	22.2958	2.33711e-06	2.19685e-05
ENSG00000132964	0.969885	5.40723	22.2949	2.33827e-06	2.19685e-05	CDK8
ENSG00000225614	1.6906	4.77933	22.2915	2.34243e-06	2.1993e-05	ZNF469
ENSG00000101782	-1.41998	6.66273	22.2768	2.36041e-06	2.2147e-05	RIOK3
ENSG00000233013	2.61596	2.59664	22.2502	2.39329e-06	2.24407e-05	FAM157B
ENSG00000267365	-1.40312	2.13271	22.2441	2.40098e-06	2.24978e-05	KCNJ2-AS1
ENSG00000170365	-1.31054	4.51601	22.234	2.41359e-06	2.2601e-05	SMAD1
ENSG00000152767	1.29823	7.89303	22.2194	2.43209e-06	2.27592e-05	FARP1
ENSG00000144381	1.23121	8.50873	22.204	2.45158e-06	2.29263e-05	HSPD1
ENSG00000188993	-1.42512	3.41678	22.2023	2.45377e-06	2.29316e-05	LRRC66
ENSG00000115993	-1.28945	6.57391	22.1989	2.45814e-06	2.29573e-05	TRAK2
ENSG00000102109	-1.86461	3.31655	22.1936	2.46496e-06	2.30057e-05	PCSK1N
ENSG00000075539	-1.27602	8.59945	22.1642	2.50297e-06	2.33307e-05	FRYL
ENSG00000235173	1.39415	4.93344	22.1641	2.50308e-06	2.33307e-05	HGH1
ENSG00000278376	-1.49807	0.900941	22.1551	2.51486e-06	2.3425e-05
ENSG00000059588	0.994516	6.68527	22.1422	2.53184e-06	2.35676e-05	TARBP1
ENSG00000121440	-1.54586	4.6042	22.1402	2.53449e-06	2.35767e-05	PDZRN3
ENSG00000273319	1.13759	5.27345	22.1058	2.58026e-06	2.39868e-05
ENSG00000161011	1.25433	8.77454	22.0659	2.63447e-06	2.44745e-05	SQSTM1
ENSG00000110328	1.66628	3.40826	22.0452	2.66306e-06	2.47239e-05	GALNT18
ENSG00000171603	-0.930854	8.61865	22.0359	2.67596e-06	2.48274e-05	CLSTN1
ENSG00000047346	-1.76578	5.64561	22.0154	2.70465e-06	2.50771e-05	FAM214A
ENSG00000204397	-1.33279	3.51398	22.0078	2.71549e-06	2.51611e-05	CARD16
ENSG00000067225	1.12109	9.40433	22.0025	2.72298e-06	2.52139e-05	PKM
ENSG00000173818	-1.21782	3.50809	21.9997	2.72694e-06	2.5234e-05	ENDOV
ENSG00000140939	1.20948	4.81198	21.9772	2.75902e-06	2.55142e-05	NOL3
ENSG00000137193	1.6038	6.21204	21.9545	2.79186e-06	2.5801e-05	PIM1
ENSG00000053770	-1.15436	5.75652	21.9481	2.80125e-06	2.58708e-05	AP5M1
ENSG00000146828	1.04327	6.59207	21.9332	2.82303e-06	2.60483e-05	SLC12A9
ENSG00000163251	-1.21476	7.88157	21.9325	2.82415e-06	2.60483e-05	FZD5
ENSG00000280734	1.65608	2.87866	21.9213	2.8406e-06	2.61829e-05	LINC01232
ENSG00000128833	-1.06182	6.87998	21.9135	2.85219e-06	2.62725e-05	MYO5C
ENSG00000108448	-1.22495	2.07879	21.9077	2.86091e-06	2.63357e-05	TRIM16L
ENSG00000101596	-1.08025	7.13718	21.84	2.96363e-06	2.72635e-05	SMCHD1
ENSG00000198034	1.20904	8.71057	21.8036	3.02025e-06	2.77663e-05	RPS4X
ENSG00000126107	-1.0904	6.83243	21.7868	3.04681e-06	2.7991e-05	HECTD3
ENSG00000198585	-1.83109	6.11686	21.7857	3.04866e-06	2.7991e-05	NUDT16
ENSG00000148773	1.4375	8.10219	21.7624	3.08583e-06	2.83138e-05	MKI67
ENSG00000123836	-1.0583	7.10867	21.7607	3.08859e-06	2.83207e-05	PFKFB2
ENSG00000205664	1.5366	4.20764	21.7496	3.10661e-06	2.84675e-05
ENSG00000175309	-0.946453	7.20094	21.7479	3.10926e-06	2.84707e-05	PHYKPL
ENSG00000069956	-1.08389	5.83292	21.7469	3.11099e-06	2.84707e-05	MAPK6
ENSG00000048162	1.30145	4.38132	21.7322	3.13485e-06	2.86705e-05	NOP16
ENSG00000163541	-1.34445	6.3566	21.7305	3.13766e-06	2.86776e-05	SUCLG1
ENSG00000129493	-1.03353	5.83121	21.7281	3.14157e-06	2.86947e-05	HEATR5A
ENSG00000078596	-1.93434	2.78024	21.7079	3.17483e-06	2.89798e-05	ITM2A
ENSG00000171490	1.12673	6.56785	21.6851	3.21283e-06	2.93078e-05	RSL1D1
ENSG00000148840	1.12118	6.05855	21.677	3.22639e-06	2.94072e-05	PPRC1
ENSG00000221890	1.28517	2.46633	21.6761	3.2279e-06	2.94072e-05	NPTXR
ENSG00000237476	-1.40029	2.02643	21.6709	3.23656e-06	2.94671e-05	LINC01637
ENSG00000147996	1.09917	5.81559	21.6661	3.24478e-06	2.95229e-05	CBWD5
ENSG00000149600	1.10571	5.07823	21.6537	3.26572e-06	2.96943e-05	COMMD7
ENSG00000164161	-2.04435	4.86695	21.65	3.27209e-06	2.9733e-05	HHIP
ENSG00000104059	-2.42938	3.12135	21.6435	3.2832e-06	2.98148e-05	FAM189A1
ENSG00000159588	-1.73836	3.15213	21.639	3.29096e-06	2.98661e-05	CCDC17
ENSG00000180332	1.42224	1.66729	21.6342	3.29917e-06	2.99213e-05	KCTD4
ENSG00000128059	1.22123	4.08634	21.628	3.30989e-06	2.99994e-05	PPAT
ENSG00000196550	1.77386	1.7947	21.6263	3.3128e-06	3.00064e-05	FAM72A
ENSG00000101216	1.12583	5.1738	21.6226	3.31917e-06	3.00449e-05	GMEB2
ENSG00000186818	1.52925	3.77392	21.6201	3.32352e-06	3.0065e-05	LILRB4
ENSG00000274922	2.01742	1.17419	21.6053	3.34924e-06	3.02782e-05
ENSG00000120324	2.3494	2.46598	21.5855	3.38402e-06	3.05731e-05	PCDHB10
ENSG00000169330	1.84016	2.02894	21.5706	3.41036e-06	3.07913e-05	MINAR1
ENSG00000273066	1.39426	5.79384	21.5674	3.41618e-06	3.08242e-05
ENSG00000100412	-1.41222	7.22316	21.528	3.48706e-06	3.14436e-05	ACO2
ENSG00000160072	1.2356	6.12797	21.4746	3.58544e-06	3.23101e-05	ATAD3B
ENSG00000132823	1.2084	5.00149	21.4618	3.60948e-06	3.2506e-05	OSER1
ENSG00000182168	-1.91155	4.31971	21.4504	3.63094e-06	3.26785e-05	UNC5C
ENSG00000049449	1.15721	7.01068	21.4455	3.64029e-06	3.27417e-05	RCN1
ENSG00000196873	0.965864	5.3555	21.424	3.68141e-06	3.30905e-05	CBWD3
ENSG00000111816	-1.12416	6.80506	21.4045	3.71891e-06	3.34063e-05	FRK
ENSG00000124171	1.14759	5.4596	21.3953	3.73681e-06	3.35458e-05	PARD6B
ENSG00000140534	1.45026	4.38137	21.3928	3.74181e-06	3.35693e-05	TICRR
ENSG00000110171	-1.09794	5.31347	21.383	3.76091e-06	3.37192e-05	TRIM3
ENSG00000147140	1.0191	8.14154	21.3767	3.77335e-06	3.38093e-05	NONO
ENSG00000007384	1.21766	5.57272	21.3715	3.78356e-06	3.38793e-05	RHBDF1
ENSG00000169245	2.44947	1.85504	21.3696	3.78733e-06	3.38916e-05	CXCL10
ENSG00000242607	-1.31748	1.39241	21.3597	3.8069e-06	3.40451e-05	RPS3AP34
ENSG00000204740	3.5221	2.82759	21.3414	3.84336e-06	3.43494e-05	MALRD1
ENSG00000111331	1.81827	7.03222	21.3276	3.87115e-06	3.45759e-05	OAS3
ENSG00000138771	-1.00419	8.18156	21.3174	3.89182e-06	3.47386e-05	SHROOM3
ENSG00000163131	-1.23669	7.99117	21.3061	3.91474e-06	3.4921e-05	CTSS
ENSG00000204314	-1.3864	1.71098	21.2998	3.92771e-06	3.50146e-05	PRRT1
ENSG00000091622	-2.2867	5.16143	21.2985	3.93041e-06	3.50166e-05	PITPNM3
ENSG00000131849	-1.51151	2.48761	21.2946	3.93848e-06	3.50664e-05	ZNF132
ENSG00000182858	-0.980914	4.64868	21.2874	3.9532e-06	3.51752e-05	ALG12
ENSG00000100014	-1.65325	6.96389	21.2841	3.96009e-06	3.52144e-05	SPECC1L
ENSG00000280326	1.31713	2.17653	21.2732	3.98252e-06	3.53915e-05
ENSG00000069943	-1.33062	2.62636	21.2697	3.98985e-06	3.54344e-05	PIGB
ENSG00000131043	1.12927	4.79576	21.2662	3.99719e-06	3.54772e-05	AAR2
ENSG00000278972	-2.13371	1.93897	21.2395	4.05314e-06	3.59513e-05
ENSG00000174137	1.69795	0.995998	21.2336	4.06584e-06	3.60412e-05	FAM53A
ENSG00000102908	1.0858	8.04355	21.2271	4.07947e-06	3.61394e-05	NFAT5
ENSG00000224578	1.16407	2.17093	21.194	4.1506e-06	3.67465e-05	HNRNPA1P48
ENSG00000214706	1.32316	5.91298	21.1788	4.18369e-06	3.70162e-05	IFRD2
ENSG00000130731	1.29078	4.69311	21.1751	4.19166e-06	3.70547e-05	METTL26
ENSG00000198276	1.12598	5.52324	21.1744	4.19329e-06	3.70547e-05	UCKL1
ENSG00000147400	0.989317	4.18182	21.1725	4.19733e-06	3.70673e-05	CETN2
ENSG00000090924	1.36173	5.28476	21.1708	4.20121e-06	3.70783e-05	PLEKHG2
ENSG00000176124	1.179	4.74494	21.1525	4.24154e-06	3.74109e-05	DLEU1
ENSG00000175445	2.13699	2.28669	21.1462	4.25537e-06	3.75094e-05	LPL
ENSG00000134882	1.06913	6.21947	21.1415	4.26593e-06	3.75791e-05	UBAC2
ENSG00000164611	1.44586	3.41996	21.137	4.27597e-06	3.7621e-05	PTTG1
ENSG00000264522	-0.884076	6.6349	21.137	4.27602e-06	3.7621e-05	OTUD7B
ENSG00000187608	2.00922	4.21747	21.1131	4.32962e-06	3.80688e-05	ISG15
ENSG00000133703	-1.0686	5.86541	21.085	4.39351e-06	3.86066e-05	KRAS
ENSG00000180530	-1.24713	7.01272	21.0799	4.4052e-06	3.86852e-05	NRIP1
ENSG00000121578	-0.989595	5.88407	21.0767	4.41251e-06	3.87254e-05	B4GALT4
ENSG00000139626	-1.38115	4.6694	21.0693	4.42965e-06	3.88516e-05	ITGB7
ENSG00000181026	1.40288	5.13248	21.0667	4.43575e-06	3.88809e-05	AEN
ENSG00000167280	1.17929	7.93839	21.0431	4.49063e-06	3.93376e-05	ENGASE
ENSG00000136942	1.17248	7.91586	21.0419	4.49345e-06	3.93379e-05	RPL35
ENSG00000277053	1.16824	6.21521	21.0351	4.5095e-06	3.9454e-05	GTF2IP1
ENSG00000132341	1.11677	7.55208	21.0178	4.55038e-06	3.9787e-05	RAN
ENSG00000170852	0.956116	5.96067	20.9985	4.59634e-06	4.0164e-05	KBTBD2
ENSG00000167566	1.35465	4.93045	20.99	4.61699e-06	4.03144e-05	NCKAP5L
ENSG00000142684	1.45163	3.54006	20.989	4.61926e-06	4.03144e-05	ZNF593
ENSG00000173674	1.05172	6.54274	20.9866	4.62515e-06	4.03408e-05	EIF1AX
ENSG00000232160	-1.3989	1.87686	20.9777	4.64672e-06	4.05039e-05	RAP2C-AS1
ENSG00000213713	-1.29214	2.46955	20.9758	4.65128e-06	4.05187e-05	PIGCP1
ENSG00000131263	0.875389	6.76177	20.97	4.66527e-06	4.06155e-05	RLIM
ENSG00000271425	-1.52902	4.39063	20.9404	4.73807e-06	4.12106e-05	NBPF10
ENSG00000255031	-1.43378	2.04642	20.9398	4.73947e-06	4.12106e-05
ENSG00000151715	-0.963595	6.76572	20.9335	4.75512e-06	4.13212e-05	TMEM45B
ENSG00000188290	1.90603	4.03915	20.9297	4.76455e-06	4.13777e-05	HES4
ENSG00000124743	1.29397	1.83573	20.9283	4.76793e-06	4.13817e-05	KLHL31
ENSG00000117650	1.64907	3.52369	20.9012	4.83585e-06	4.19453e-05	NEK2
ENSG00000156052	-1.20596	6.64359	20.898	4.84398e-06	4.19667e-05	GNAQ
ENSG00000102595	0.991943	5.28683	20.8979	4.84426e-06	4.19667e-05	UGGT2
ENSG00000137970	1.49548	1.5395	20.8952	4.85097e-06	4.19991e-05	RPL7P9
ENSG00000156802	1.35898	5.53483	20.8919	4.85934e-06	4.20458e-05	ATAD2
ENSG00000080200	-1.25326	6.35769	20.8675	4.9217e-06	4.25593e-05	CRYBG3
ENSG00000152127	1.04377	8.0192	20.8623	4.93512e-06	4.26492e-05	MGAT5
ENSG00000119699	1.47039	3.56593	20.8575	4.94758e-06	4.27112e-05	TGFB3
ENSG00000177839	2.28374	2.61211	20.8572	4.94835e-06	4.27112e-05	PCDHB9
ENSG00000150630	1.7472	1.85515	20.8524	4.96072e-06	4.27919e-05	VEGFC
ENSG00000196154	1.89872	4.78835	20.8471	4.97446e-06	4.28842e-05	S100A4
ENSG00000104408	1.11085	7.37659	20.83	5.01913e-06	4.32429e-05	EIF3E
ENSG00000188042	1.98482	6.13265	20.8283	5.02358e-06	4.32549e-05	ARL4C
ENSG00000105865	1.13686	3.06374	20.81	5.07162e-06	4.36165e-05	DUS4L
ENSG00000153561	-0.97891	7.32995	20.81	5.07176e-06	4.36165e-05	RMND5A
ENSG00000156026	-0.995817	5.57005	20.8045	5.08637e-06	4.37155e-05	MCU
ENSG00000109736	1.14049	5.73156	20.7843	5.1403e-06	4.41522e-05	MFSD10
ENSG00000160183	1.62554	2.4787	20.7527	5.22567e-06	4.48582e-05	TMPRSS3
ENSG00000101220	1.47427	4.04577	20.7384	5.26483e-06	4.51668e-05	C20orf27
ENSG00000128886	-1.08872	3.23778	20.7316	5.28358e-06	4.53002e-05	ELL3
ENSG00000164889	1.12695	6.88849	20.7232	5.30691e-06	4.54727e-05	SLC4A2
ENSG00000280219	2.1047	2.46771	20.7141	5.33229e-06	4.56624e-05
ENSG00000162769	1.13738	4.72395	20.7122	5.33755e-06	4.56798e-05	FLVCR1
ENSG00000133119	1.30686	3.91254	20.7109	5.34124e-06	4.56836e-05	RFC3
ENSG00000204839	2.35787	5.00275	20.7055	5.3561e-06	4.5783e-05	MROH6
ENSG00000146232	1.44454	4.42889	20.7014	5.36759e-06	4.58315e-05	NFKBIE
ENSG00000133316	1.05481	4.65119	20.7012	5.36827e-06	4.58315e-05	WDR74
ENSG00000200488	1.46746	1.03248	20.6862	5.41058e-06	4.61648e-05	RN7SKP203
ENSG00000239264	-1.02514	8.32317	20.6765	5.43786e-06	4.63696e-05	TXNDC5
ENSG00000205413	-1.58915	5.57001	20.6705	5.45514e-06	4.64888e-05	SAMD9
ENSG00000250073	-1.46578	1.19028	20.6649	5.4709e-06	4.6595e-05	ESAM-AS1
ENSG00000120137	-1.64982	7.73768	20.6622	5.47864e-06	4.66328e-05	PANK3
ENSG00000143198	-1.16856	6.1194	20.6326	5.56403e-06	4.73074e-05	MGST3
ENSG00000196305	1.05046	7.17883	20.6324	5.56459e-06	4.73074e-05	IARS1
ENSG00000149657	1.04201	6.08589	20.6312	5.56818e-06	4.73094e-05	LSM14B
ENSG00000139323	0.904797	5.50202	20.6118	5.6247e-06	4.77609e-05	POC1B
ENSG00000166197	1.09332	6.80583	20.6016	5.65488e-06	4.79883e-05	NOLC1
ENSG00000183773	-1.35657	6.46926	20.5823	5.71232e-06	4.84467e-05	AIFM3
ENSG00000130038	-1.32018	6.26146	20.562	5.77315e-06	4.89237e-05	CRACR2A
ENSG00000143367	0.904611	5.87096	20.5612	5.77549e-06	4.89237e-05	TUFT1
ENSG00000181690	1.78452	3.28725	20.5582	5.7844e-06	4.89697e-05	PLAG1
ENSG00000171840	-1.21998	1.54487	20.5442	5.827e-06	4.93008e-05	NINJ2
ENSG00000196352	1.64809	5.57371	20.4847	6.0109e-06	5.08016e-05	CD55
ENSG00000269821	1.05125	8.87923	20.4832	6.01583e-06	5.08016e-05	KCNQ1OT1
ENSG00000132879	1.4187	3.5999	20.483	6.01647e-06	5.08016e-05	FBXO44
ENSG00000183779	1.04615	7.87851	20.4822	6.01877e-06	5.08016e-05	ZNF703
ENSG00000133401	-1.80168	4.16264	20.4754	6.04023e-06	5.09522e-05	PDZD2
ENSG00000115484	0.964321	6.49798	20.4632	6.07884e-06	5.12473e-05	CCT4
ENSG00000047644	1.15892	6.07467	20.4548	6.10562e-06	5.14424e-05	WWC3
ENSG00000171791	-1.30272	5.54493	20.4371	6.16223e-06	5.18815e-05	BCL2
ENSG00000086544	1.15595	5.61307	20.4363	6.16509e-06	5.18815e-05	ITPKC
ENSG00000204410	1.02469	4.8956	20.4328	6.17619e-06	5.1944e-05	MSH5
ENSG00000165359	-1.50945	5.15581	20.4125	6.24196e-06	5.24659e-05	INTS6L
ENSG00000172731	1.25389	3.1646	20.3984	6.28815e-06	5.28227e-05	LRRC20
ENSG00000173208	-1.97091	1.36289	20.3971	6.29239e-06	5.28269e-05	ABCD2
ENSG00000249931	-1.62708	0.842739	20.3866	6.32706e-06	5.30864e-05	GOLGA8K
ENSG00000174705	1.14777	5.98571	20.3815	6.34418e-06	5.31984e-05	SH3PXD2B
ENSG00000173473	0.93174	7.59629	20.3603	6.41469e-06	5.37578e-05	SMARCC1
ENSG00000238045	-1.2447	5.57689	20.3407	6.48063e-06	5.42551e-05
ENSG00000167046	1.6524	1.59706	20.3404	6.48171e-06	5.42551e-05
ENSG00000204876	2.84808	5.43012	20.336	6.4968e-06	5.43491e-05
ENSG00000164251	-0.969067	6.41327	20.3348	6.50078e-06	5.43502e-05	F2RL1
ENSG00000162998	-2.21883	4.35199	20.328	6.52374e-06	5.45099e-05	FRZB
ENSG00000277534	-1.77897	2.02239	20.3136	6.57324e-06	5.4891e-05
ENSG00000186567	-1.27416	3.59745	20.3	6.62018e-06	5.52503e-05	CEACAM19
ENSG00000249669	-1.13996	7.06095	20.2764	6.70234e-06	5.5903e-05	CARMN
ENSG00000162734	1.12508	6.07946	20.2648	6.74297e-06	5.62087e-05	PEA15
ENSG00000099338	-1.32638	2.49614	20.2629	6.74973e-06	5.62318e-05	CATSPERG
ENSG00000101412	1.73709	4.48753	20.251	6.79166e-06	5.65478e-05	E2F1
ENSG00000171241	1.44951	3.23757	20.2039	6.96116e-06	5.79249e-05	SHCBP1
ENSG00000130255	1.09558	7.53554	20.2015	6.96982e-06	5.79628e-05	RPL36
ENSG00000008382	-1.62655	4.76147	20.1991	6.97857e-06	5.80014e-05	MPND
ENSG00000240207	-1.27193	2.18392	20.1922	7.00372e-06	5.81762e-05
ENSG00000165802	1.15558	5.96467	20.188	7.01936e-06	5.82719e-05	NSMF
ENSG00000143457	-0.996393	5.74096	20.1799	7.04898e-06	5.84833e-05	GOLPH3L
ENSG00000181588	1.37926	5.54952	20.1776	7.05735e-06	5.85184e-05	MEX3D
ENSG00000167526	1.23428	9.68105	20.1475	7.16954e-06	5.94138e-05	RPL13
ENSG00000137752	-1.3526	5.10506	20.1415	7.19207e-06	5.95655e-05	CASP1
ENSG00000165138	0.861607	5.59481	20.1258	7.25111e-06	6.00193e-05	ANKS6
ENSG00000246090	-1.57963	2.57636	20.1247	7.25537e-06	6.00193e-05
ENSG00000065559	-1.33507	4.40764	20.1085	7.31717e-06	6.04952e-05	MAP2K4
ENSG00000242193	1.35534	6.22307	20.0872	7.39893e-06	6.11353e-05	CRYZL2P
ENSG00000101407	1.19772	5.82007	20.0834	7.41382e-06	6.12225e-05	TTI1
ENSG00000188779	1.51126	0.807163	20.0801	7.42655e-06	6.12918e-05	SKOR1
ENSG00000168924	-1.09509	7.52823	20.0513	7.53932e-06	6.21862e-05	LETM1
ENSG00000042493	1.28707	6.70574	20.0476	7.55397e-06	6.22707e-05	CAPG
ENSG00000178860	1.86481	3.10338	20.0398	7.58483e-06	6.24885e-05	MSC
ENSG00000272674	2.38433	2.58536	20.0385	7.5898e-06	6.24931e-05	PCDHB16
ENSG00000154856	1.83924	5.13442	20.0088	7.70868e-06	6.34349e-05	APCDD1
ENSG00000256683	-1.14196	4.03785	19.9913	7.77959e-06	6.39811e-05	ZNF350
ENSG00000101084	1.04582	6.24302	19.9849	7.80557e-06	6.41575e-05	RAB5IF
ENSG00000165661	1.32114	5.20794	19.9789	7.82996e-06	6.43204e-05	QSOX2
ENSG00000178750	-1.34855	2.66672	19.9583	7.91512e-06	6.49822e-05	STX19
ENSG00000110844	1.10523	4.39003	19.9465	7.96415e-06	6.53468e-05	PRPF40B
ENSG00000141519	1.21154	2.7814	19.9216	8.06822e-06	6.61622e-05	CCDC40
ENSG00000174371	1.60506	2.82605	19.9069	8.13064e-06	6.66354e-05	EXO1
ENSG00000133067	2.19096	4.1101	19.8928	8.19067e-06	6.70884e-05	LGR6
ENSG00000146535	0.910172	6.09706	19.8806	8.24331e-06	6.74608e-05	GNA12
ENSG00000171863	1.01214	8.0029	19.88	8.24569e-06	6.74608e-05	RPS7
ENSG00000166851	1.37844	5.07578	19.8697	8.29026e-06	6.77862e-05	PLK1
ENSG00000051596	1.16557	5.42893	19.8629	8.31995e-06	6.79896e-05	THOC3
ENSG00000132792	1.09993	5.69488	19.8105	8.551e-06	6.98373e-05	CTNNBL1
ENSG00000136002	1.95968	2.74336	19.8026	8.58662e-06	7.00877e-05	ARHGEF4
ENSG00000122026	1.02687	8.20316	19.7928	8.63067e-06	7.04024e-05	RPL21
ENSG00000279331	1.16974	2.93497	19.7908	8.63964e-06	7.04024e-05	RBM12B-AS1
ENSG00000172086	-1.35721	4.93401	19.7907	8.64014e-06	7.04024e-05	KRCC1
ENSG00000174791	1.08899	4.40405	19.7725	8.72298e-06	7.10364e-05	RIN1
ENSG00000277209	1.14309	12.4963	19.7651	8.75687e-06	7.12713e-05	RPPH1
ENSG00000179832	1.02898	7.78669	19.7521	8.81641e-06	7.16739e-05	MROH1
ENSG00000164307	-0.900724	6.97621	19.7521	8.81649e-06	7.16739e-05	ERAP1
ENSG00000113758	1.3002	5.3494	19.7453	8.84794e-06	7.18883e-05	DBN1
ENSG00000100784	-1.16052	5.64154	19.7065	9.02915e-06	7.33184e-05	RPS6KA5
ENSG00000138594	-0.891001	6.68383	19.7002	9.05916e-06	7.35198e-05	TMOD3
ENSG00000155324	-1.39578	4.80178	19.6845	9.13386e-06	7.40834e-05	GRAMD2B
ENSG00000156127	1.81706	1.75531	19.6747	9.18069e-06	7.44205e-05	BATF
ENSG00000215126	1.29718	4.48959	19.6581	9.26077e-06	7.50266e-05	CBWD6
ENSG00000117632	0.989259	5.91982	19.6558	9.27236e-06	7.50636e-05	STMN1
ENSG00000133740	1.29176	3.68095	19.655	9.27597e-06	7.50636e-05	E2F5
ENSG00000213619	-1.07161	5.29281	19.6468	9.31587e-06	7.53433e-05	NDUFS3
ENSG00000164305	-1.05887	5.13648	19.6443	9.32812e-06	7.53992e-05	CASP3
ENSG00000082397	-1.9057	5.70066	19.6425	9.33692e-06	7.54272e-05	EPB41L3
ENSG00000139842	0.953723	6.9704	19.6279	9.40862e-06	7.59629e-05	CUL4A
ENSG00000279198	1.76143	3.91665	19.6204	9.44539e-06	7.62162e-05
ENSG00000261254	-1.30409	4.22358	19.6135	9.47994e-06	7.64513e-05
ENSG00000125247	1.07867	5.48109	19.6102	9.49613e-06	7.65382e-05	TMTC4
ENSG00000140471	-1.04811	4.02978	19.5934	9.58004e-06	7.71704e-05	LINS1
ENSG00000133710	-1.81573	3.17233	19.5757	9.66903e-06	7.78428e-05	SPINK5
ENSG00000136982	1.46548	2.35961	19.5717	9.68943e-06	7.79626e-05	DSCC1
ENSG00000235370	-1.56814	2.33578	19.5685	9.70551e-06	7.80363e-05	DNM1P51
ENSG00000108932	1.58371	1.59435	19.5677	9.70964e-06	7.80363e-05	SLC16A6
ENSG00000198901	1.23829	5.41356	19.5606	9.74587e-06	7.82829e-05	PRC1
ENSG00000261338	-1.20074	1.45432	19.5588	9.75506e-06	7.83122e-05
ENSG00000154252	-1.76535	4.49299	19.5551	9.77386e-06	7.84186e-05	GAL3ST2
ENSG00000179603	1.90994	4.29331	19.5534	9.78285e-06	7.84461e-05	GRM8
ENSG00000115339	-0.870165	6.00581	19.5316	9.8951e-06	7.93012e-05	GALNT3
ENSG00000261505	1.11333	4.79548	19.522	9.94468e-06	7.96533e-05
ENSG00000116473	-1.09019	5.82367	19.513	9.99199e-06	7.99869e-05	RAP1A
ENSG00000165891	1.46939	2.83041	19.5031	1.00439e-05	8.03567e-05	E2F7
ENSG00000241288	-1.20683	4.37802	19.5012	1.00538e-05	8.03905e-05	LINC02614
ENSG00000130305	1.02828	4.94272	19.477	1.01821e-05	8.13701e-05	NSUN5
ENSG00000137807	1.46773	4.31406	19.4755	1.01899e-05	8.13863e-05	KIF23
ENSG00000173638	1.44078	4.86388	19.4726	1.02054e-05	8.14644e-05	SLC19A1
ENSG00000133028	-1.2547	5.50182	19.4702	1.02183e-05	8.15209e-05	SCO1
ENSG00000061273	1.2086	6.6303	19.4536	1.03074e-05	8.21859e-05	HDAC7
ENSG00000073111	1.35383	5.80255	19.4341	1.04132e-05	8.29822e-05	MCM2
ENSG00000148303	1.12576	9.68707	19.4122	1.05332e-05	8.38912e-05	RPL7A
ENSG00000075218	1.12061	3.85796	19.4042	1.05776e-05	8.41976e-05	GTSE1
ENSG00000253368	1.95375	2.44558	19.3988	1.06074e-05	8.43836e-05	TRNP1
ENSG00000101745	-1.2585	6.82377	19.3978	1.06129e-05	8.43836e-05	ANKRD12
ENSG00000272070	1.97215	1.72847	19.3959	1.06237e-05	8.44215e-05
ENSG00000101040	0.995835	7.33437	19.3888	1.06632e-05	8.4688e-05	ZMYND8
ENSG00000057019	1.6246	5.70486	19.3579	1.08368e-05	8.60184e-05	DCBLD2
ENSG00000099957	-1.64743	0.804363	19.3537	1.08609e-05	8.61609e-05	P2RX6
ENSG00000225108	1.10208	3.98822	19.3506	1.08782e-05	8.62365e-05	ZBTB45P1
ENSG00000148180	-1.28382	8.66947	19.3499	1.08826e-05	8.62365e-05	GSN
ENSG00000150456	1.32375	1.86372	19.3325	1.0982e-05	8.69752e-05	EEF1AKMT1
ENSG00000161048	-1.11351	6.11225	19.3281	1.10074e-05	8.71276e-05	NAPEPLD
ENSG00000158985	-0.971147	6.7266	19.3253	1.10234e-05	8.72052e-05	CDC42SE2
ENSG00000066279	1.33945	5.73055	19.3183	1.10643e-05	8.74799e-05	ASPM
ENSG00000077152	1.50873	2.41199	19.3112	1.11054e-05	8.77553e-05	UBE2T
ENSG00000279010	-0.924694	5.14138	19.2959	1.11945e-05	8.841e-05
ENSG00000175164	-1.20556	6.77001	19.2738	1.13249e-05	8.93902e-05	ABO
ENSG00000158402	1.44909	2.29687	19.2685	1.13567e-05	8.95911e-05	CDC25C
ENSG00000172339	-1.30018	3.2425	19.2664	1.13689e-05	8.96368e-05	ALG14
ENSG00000120675	1.08019	5.60004	19.2597	1.1409e-05	8.98536e-05	DNAJC15
ENSG00000143013	-1.51087	4.40645	19.2597	1.14091e-05	8.98536e-05	LMO4
ENSG00000100991	1.0145	6.75447	19.2467	1.14868e-05	9.0415e-05	TRPC4AP
ENSG00000114544	0.859756	5.11677	19.2444	1.15006e-05	9.04735e-05	SLC41A3
ENSG00000235786	1.22893	1.31747	19.2402	1.15259e-05	9.06223e-05	ZNRF3-IT1
ENSG00000101181	1.17599	5.55324	19.2379	1.154e-05	9.06822e-05	MTG2
ENSG00000164930	1.01722	4.39866	19.224	1.16245e-05	9.12956e-05	FZD6
ENSG00000090006	-1.43131	8.17151	19.2199	1.16493e-05	9.14392e-05	LTBP4
ENSG00000266714	-1.20339	8.68214	19.2092	1.17149e-05	9.19037e-05	MYO15B
ENSG00000105738	-0.971349	7.9498	19.2049	1.17412e-05	9.20587e-05	SIPA1L3
ENSG00000128482	-1.47926	2.30435	19.1972	1.17885e-05	9.2378e-05	RNF112
ENSG00000159131	1.00785	6.3486	19.1914	1.18246e-05	9.26095e-05	GART
ENSG00000185585	-1.42081	4.57231	19.189	1.18393e-05	9.26736e-05	OLFML2A
ENSG00000213588	1.02828	3.51033	19.1812	1.18876e-05	9.29996e-05	ZBTB9
ENSG00000128524	0.997984	5.16978	19.1751	1.19262e-05	9.32499e-05	ATP6V1F
ENSG00000156030	-1.04735	7.59662	19.1667	1.19787e-05	9.36092e-05	MIDEAS
ENSG00000110911	0.957866	6.22556	19.1582	1.20321e-05	9.39743e-05	SLC11A2
ENSG00000258186	1.97283	4.33155	19.1463	1.21073e-05	9.45096e-05	SLC7A5P2
ENSG00000119917	2.13446	4.12029	19.1269	1.22307e-05	9.542e-05	IFIT3
ENSG00000077092	1.69613	2.55901	19.124	1.22496e-05	9.55142e-05	RARB
ENSG00000103275	0.995917	6.71533	19.1149	1.23078e-05	9.59154e-05	UBE2I
ENSG00000100918	1.39991	4.18165	19.1082	1.23511e-05	9.61993e-05	REC8
ENSG00000005448	1.07624	2.38919	19.0882	1.24817e-05	9.71634e-05	WDR54
ENSG00000129353	-1.05783	6.89169	19.0849	1.25033e-05	9.72779e-05	SLC44A2
ENSG00000148200	0.925283	4.71091	19.0724	1.25855e-05	9.78631e-05	NR6A1
ENSG00000132963	0.94862	5.64323	19.0582	1.26789e-05	9.85355e-05	POMP
ENSG00000186469	-1.57762	4.13191	19.0514	1.27241e-05	9.88325e-05	GNG2
ENSG00000125485	1.02778	4.58838	19.0502	1.27322e-05	9.88411e-05	DDX31
ENSG00000149639	1.04532	7.26004	19.0482	1.2746e-05	9.88938e-05	SOGA1
ENSG00000185031	1.28164	1.82655	19.0369	1.28217e-05	9.94259e-05	SLC2A3P2
ENSG00000010310	-1.58216	3.96938	19.028	1.28813e-05	9.98208e-05	GIPR
ENSG00000263219	-1.2627	1.40783	19.0272	1.28867e-05	9.98208e-05	RYKP1
ENSG00000112742	1.76798	3.43718	19.0225	1.29185e-05	0.000100012	TTK
ENSG00000125743	1.06516	5.99455	19.0213	1.29266e-05	0.00010002	SNRPD2
ENSG00000277462	1.24251	1.71679	19.0165	1.29593e-05	0.000100218	ZNF670
ENSG00000213860	2.05878	0.603883	19.0098	1.3005e-05	0.000100516	RPL21P75
ENSG00000170502	-1.21738	4.42154	18.9996	1.30743e-05	0.000100997	NUDT9
ENSG00000261373	1.22832	3.09116	18.9291	1.35668e-05	0.000104744	VPS9D1-AS1
ENSG00000112984	1.70161	3.95542	18.9032	1.37522e-05	0.000106117	KIF20A
ENSG00000119636	-1.70388	1.58593	18.9014	1.3765e-05	0.000106158	BBOF1
ENSG00000160062	-1.07075	3.29049	18.8926	1.38289e-05	0.000106593	ZBTB8A
ENSG00000095110	-4.14964	7.33966	18.8649	1.40308e-05	0.00010809	NXPE1
ENSG00000132563	-1.42252	0.784446	18.8542	1.41102e-05	0.000108642	REEP2
ENSG00000257591	-1.67252	1.17459	18.8465	1.41674e-05	0.000108978	ZNF625
ENSG00000123989	1.74155	6.46513	18.8462	1.41692e-05	0.000108978	CHPF
ENSG00000179593	2.59097	1.6472	18.84	1.42153e-05	0.000109273	ALOX15B
ENSG00000109472	-1.59293	4.38053	18.8299	1.4291e-05	0.000109795	CPE
ENSG00000105722	0.841832	5.74066	18.8252	1.43263e-05	0.000109961	ERF
ENSG00000268858	1.23074	4.4156	18.8249	1.43281e-05	0.000109961
ENSG00000110987	1.12442	4.23866	18.8223	1.43482e-05	0.000110054	BCL7A
ENSG00000182057	1.29933	1.68402	18.8172	1.43862e-05	0.000110287	OGFRP1
ENSG00000163638	1.69685	5.52804	18.8054	1.4476e-05	0.000110914	ADAMTS9
ENSG00000140043	-1.293	4.29788	18.7915	1.45819e-05	0.000111665	PTGR2
ENSG00000105552	-0.954027	4.94461	18.7648	1.4787e-05	0.000113175	BCAT2
ENSG00000225434	-1.43927	1.78904	18.7588	1.48337e-05	0.000113471	LINC01504
ENSG00000224914	-1.04514	3.28061	18.7573	1.48451e-05	0.000113496	LINC00863
ENSG00000176148	-1.02227	4.73941	18.7553	1.48609e-05	0.000113556	TCP11L1
ENSG00000139797	1.28833	1.93494	18.7491	1.49096e-05	0.000113866	RNF113B
ENSG00000249115	1.08143	4.44777	18.7462	1.49317e-05	0.000113974	HAUS5
ENSG00000163590	-1.08922	4.93422	18.7257	1.50934e-05	0.000115145	PPM1L
ENSG00000206527	-1.36383	5.52872	18.719	1.51464e-05	0.000115487	HACD2
ENSG00000188786	-0.832454	5.52037	18.714	1.51863e-05	0.000115729	MTF1
ENSG00000186660	-0.90403	6.99198	18.6902	1.53768e-05	0.000117118	ZFP91
ENSG00000101464	1.09257	4.6502	18.6855	1.54154e-05	0.000117348	PIGU
ENSG00000196584	1.23071	3.22636	18.682	1.54433e-05	0.000117497	XRCC2
ENSG00000196335	1.93924	1.49556	18.6668	1.55667e-05	0.000118372	STK31
ENSG00000102349	-1.17632	3.29402	18.6655	1.55779e-05	0.000118394	KLF8
ENSG00000266718	-1.0659	2.97962	18.6558	1.56568e-05	0.000118929
ENSG00000140835	2.27571	1.70144	18.6483	1.57184e-05	0.000119333	CHST4
ENSG00000023228	-1.1479	7.55764	18.6393	1.57932e-05	0.000119837	NDUFS1
ENSG00000173517	-0.97793	7.12835	18.6291	1.58778e-05	0.000120376	PEAK1
ENSG00000141086	1.54459	1.18203	18.6287	1.58813e-05	0.000120376	CTRL
ENSG00000176485	2.25326	4.11574	18.5901	1.62064e-05	0.000122774	PLAAT3
ENSG00000179163	-1.95063	6.79628	18.5862	1.62395e-05	0.000122959	FUCA1
ENSG00000184575	1.06498	6.27668	18.5759	1.63268e-05	0.000123553	XPOT
ENSG00000166173	1.47043	2.45053	18.5723	1.63581e-05	0.000123724	LARP6
ENSG00000197959	1.76636	3.68326	18.5709	1.63699e-05	0.000123747	DNM3
ENSG00000130429	1.21376	6.91477	18.5665	1.6408e-05	0.000123969	ARPC1B
ENSG00000146410	1.45087	1.45532	18.565	1.64207e-05	0.000123998	MTFR2
ENSG00000006194	0.991687	5.60937	18.5628	1.64394e-05	0.000124073	ZNF263
ENSG00000000419	1.19502	4.84329	18.5607	1.64581e-05	0.000124148	DPM1
ENSG00000102302	1.13705	4.11928	18.549	1.65596e-05	0.000124847	FGD1
ENSG00000169570	-1.3978	3.32794	18.5026	1.69675e-05	0.000127854	DTWD2
ENSG00000260231	1.01772	4.92924	18.4976	1.70121e-05	0.000128121	KDM7A-DT
ENSG00000110723	-1.85582	6.47521	18.4946	1.70384e-05	0.000128251	EXPH5
ENSG00000134884	0.961601	7.48417	18.469	1.72687e-05	0.000129916	ARGLU1
ENSG00000163874	1.83074	5.36493	18.4599	1.73515e-05	0.000130468	ZC3H12A
ENSG00000236753	1.26743	1.63413	18.4397	1.75368e-05	0.000131792	MKLN1-AS
ENSG00000137364	-1.31793	5.29196	18.4334	1.75944e-05	0.000132155	TPMT
ENSG00000102898	0.880287	5.19025	18.4065	1.78448e-05	0.000133964	NUTF2
ENSG00000111247	1.48819	3.2275	18.4036	1.78721e-05	0.000134098	RAD51AP1
ENSG00000185252	0.948182	4.07556	18.3904	1.79965e-05	0.000134959	ZNF74
ENSG00000240694	1.76244	1.94025	18.3889	1.80101e-05	0.00013499	PNMA2
ENSG00000214485	1.31862	1.24769	18.3738	1.8154e-05	0.000135996	RPL7P1
ENSG00000115828	1.46704	3.22155	18.3693	1.81963e-05	0.000136241	QPCT
ENSG00000154832	-1.00029	5.88381	18.3518	1.83645e-05	0.000137427	CXXC1
ENSG00000176826	1.71622	1.91144	18.3066	1.88058e-05	0.000140655	FKBP9P1
ENSG00000261183	-0.966182	3.40852	18.2968	1.89023e-05	0.000141285	SPINT1-AS1
ENSG00000186564	-1.05629	5.22682	18.296	1.89101e-05	0.000141285	FOXD2
ENSG00000106299	-1.03771	6.92515	18.2891	1.89791e-05	0.000141726	WASL
ENSG00000066379	1.03395	4.2329	18.2713	1.91569e-05	0.000142978	POLR1H
ENSG00000183723	-1.01461	8.0206	18.2394	1.94806e-05	0.000145317	CMTM4
ENSG00000130193	1.57127	5.61822	18.2364	1.95116e-05	0.000145472	THEM6
ENSG00000184924	-1.18274	3.39395	18.2309	1.9568e-05	0.000145815	PTRHD1
ENSG00000255774	-1.31639	2.6263	18.2269	1.96085e-05	0.00014604	LINC02747
ENSG00000136158	0.794188	5.96002	18.2048	1.98376e-05	0.000147668	SPRY2
ENSG00000102780	1.01929	7.32097	18.1794	2.0104e-05	0.000149572	DGKH
ENSG00000113648	0.838966	8.48062	18.1769	2.01304e-05	0.00014969	MACROH2A1
ENSG00000167117	-1.35736	4.66074	18.1736	2.01655e-05	0.000149872	ANKRD40CL
ENSG00000011052	2.09852	1.97757	18.1721	2.01811e-05	0.00014988	NME1-NME2
ENSG00000070540	-1.02407	4.95972	18.1715	2.01878e-05	0.00014988	WIPI1
ENSG00000136436	-1.13179	6.948	18.1574	2.03377e-05	0.000150914	CALCOCO2
ENSG00000204946	0.873703	5.55604	18.1358	2.05695e-05	0.000152553	ZNF783
ENSG00000166226	0.981554	6.68523	18.1327	2.06031e-05	0.000152722	CCT2
ENSG00000116209	-1.24609	7.87011	18.1199	2.07425e-05	0.000153675	TMEM59
ENSG00000126012	1.06663	8.05285	18.1149	2.0797e-05	0.000153998	KDM5C
ENSG00000125257	-1.22191	5.44569	18.1094	2.0857e-05	0.000154362	ABCC4
ENSG00000106038	2.66062	2.63317	18.1052	2.09032e-05	0.000154622	EVX1
ENSG00000127334	-0.815665	7.5659	18.1039	2.09176e-05	0.000154648	DYRK2
ENSG00000164506	-1.01342	6.24478	18.1019	2.09389e-05	0.000154703	STXBP5
ENSG00000151498	-0.869805	4.81584	18.1012	2.0947e-05	0.000154703	ACAD8
ENSG00000085999	1.54152	3.4597	18.0989	2.09724e-05	0.00015481	RAD54L
ENSG00000149273	0.924982	9.89749	18.0948	2.10173e-05	0.00015506	RPS3
ENSG00000133627	1.08387	3.5409	18.0935	2.10321e-05	0.000155089	ACTR3B
ENSG00000105289	-1.02695	7.29079	18.0914	2.10554e-05	0.000155179	TJP3
ENSG00000150764	-1.48365	4.10853	18.0858	2.11172e-05	0.000155553	DIXDC1
ENSG00000279649	0.936156	3.84602	18.0771	2.12139e-05	0.000156116
ENSG00000204174	-2.33603	3.13674	18.0769	2.12157e-05	0.000156116	NPY4R
ENSG00000135709	-1.64539	5.96067	18.0542	2.14705e-05	0.000157909	KIAA0513
ENSG00000088808	-0.952203	5.87908	18.0415	2.16139e-05	0.000158881	PPP1R13B
ENSG00000132952	1.06177	4.91313	18.0368	2.16677e-05	0.000159194	USPL1
ENSG00000148841	1.61493	4.82326	17.9784	2.23425e-05	0.000164066	ITPRIP
ENSG00000279693	-1.62693	3.81772	17.966	2.24884e-05	0.000165052
ENSG00000156482	1.1805	8.55188	17.9609	2.25485e-05	0.000165406	RPL30
ENSG00000158186	1.36459	3.45592	17.9585	2.25775e-05	0.000165533	MRAS
ENSG00000196167	-1.92813	4.41364	17.9559	2.26082e-05	0.000165629	COLCA1
ENSG00000133107	1.66068	1.23527	17.9554	2.26141e-05	0.000165629	TRPC4
ENSG00000167617	-1.20372	6.71297	17.9525	2.26493e-05	0.000165758	CDC42EP5
ENSG00000111728	-1.49788	2.31618	17.9516	2.26597e-05	0.000165758	ST8SIA1
ENSG00000146112	1.38875	6.17192	17.951	2.26668e-05	0.000165758	PPP1R18
ENSG00000124942	-1.14961	11.987	17.9178	2.3066e-05	0.000168589	AHNAK
ENSG00000250565	1.16287	1.72142	17.9043	2.32301e-05	0.000169701	ATP6V1E2
ENSG00000134686	1.22307	6.48609	17.8939	2.33563e-05	0.000170535	PHC2
ENSG00000115163	1.69213	2.51148	17.8905	2.33988e-05	0.000170757	CENPA
ENSG00000070718	0.909072	4.50358	17.8812	2.35137e-05	0.000171468	AP3M2
ENSG00000122515	0.894007	7.55412	17.8802	2.35259e-05	0.000171468	ZMIZ2
ENSG00000062822	0.967843	5.33532	17.8793	2.35362e-05	0.000171468	POLD1
ENSG00000134398	-1.34341	7.19143	17.8786	2.35449e-05	0.000171468	ERN2
ENSG00000213047	-1.22422	5.53122	17.8706	2.3644e-05	0.000172102	DENND1B
ENSG00000279369	-1.36921	1.35939	17.8467	2.39431e-05	0.000174189
ENSG00000280162	-1.49762	3.92905	17.8409	2.4017e-05	0.000174637
ENSG00000131069	-1.06052	7.47555	17.8335	2.41095e-05	0.000175219	ACSS2
ENSG00000271225	2.15203	2.50078	17.8284	2.4175e-05	0.000175604	BNIP3P4
ENSG00000111799	1.30944	6.87484	17.8256	2.42101e-05	0.000175698	COL12A1
ENSG00000234851	1.0671	6.67853	17.8254	2.42127e-05	0.000175698	RPL23AP42
ENSG00000056558	1.13272	5.1655	17.8201	2.42803e-05	0.000176018	TRAF1
ENSG00000146281	0.995172	5.39905	17.82	2.42817e-05	0.000176018	PM20D2
ENSG00000223572	-1.22832	6.54692	17.8181	2.43061e-05	0.000176104	CKMT1A
ENSG00000140525	1.22283	5.40262	17.806	2.44613e-05	0.000177079	FANCI
ENSG00000196793	1.37959	2.53545	17.8056	2.44657e-05	0.000177079	ZNF239
ENSG00000205231	1.62447	2.29792	17.8006	2.453e-05	0.000177453	TTLL10-AS1
ENSG00000117461	-0.921414	4.10156	17.7949	2.46041e-05	0.000177898	PIK3R3
ENSG00000142686	1.17732	3.59822	17.7926	2.46337e-05	0.00017802	C1orf216
ENSG00000184313	-1.03278	5.12085	17.7816	2.47766e-05	0.000178962	MROH7
ENSG00000130956	1.15245	3.53303	17.777	2.4837e-05	0.000179307	HABP4
ENSG00000112118	1.16409	6.53681	17.7737	2.488e-05	0.000179525	MCM3
ENSG00000070985	-1.346	3.15498	17.7445	2.52649e-05	0.000182209	TRPM5
ENSG00000172201	1.36457	4.27353	17.7384	2.53463e-05	0.000182703	ID4
ENSG00000204577	1.89784	2.55454	17.7355	2.53845e-05	0.000182885	LILRB3
ENSG00000221926	1.25149	5.19891	17.7319	2.54325e-05	0.000183137	TRIM16
ENSG00000081059	0.8844	5.76524	17.7218	2.55682e-05	0.000184021	TCF7
ENSG00000247556	-1.19525	6.60142	17.7192	2.56029e-05	0.000184176	OIP5-AS1
ENSG00000167608	-0.847572	6.72905	17.7155	2.5653e-05	0.000184443	TMC4
ENSG00000106628	1.29147	5.81813	17.7002	2.58598e-05	0.000185835	POLD2
ENSG00000162144	-0.826819	5.72205	17.6979	2.58909e-05	0.000185964	CYB561A3
ENSG00000006652	0.858064	5.75529	17.6965	2.59108e-05	0.000186013	IFRD1
ENSG00000142910	1.18232	7.61486	17.6928	2.59604e-05	0.000186274	TINAGL1
ENSG00000281571	1.25643	3.97763	17.6898	2.60022e-05	0.000186479
ENSG00000102886	-1.27749	4.09819	17.6861	2.60522e-05	0.000186743	GDPD3
ENSG00000107185	-0.94835	6.96131	17.6278	2.68626e-05	0.000192454	RGP1
ENSG00000230006	-2.39859	4.89411	17.6199	2.69755e-05	0.000193084	ANKRD36BP2
ENSG00000163975	1.71591	6.00455	17.6197	2.69778e-05	0.000193084	MELTF
ENSG00000016402	1.26771	4.43238	17.613	2.7073e-05	0.000193666	IL20RA
ENSG00000153064	-1.36396	2.28297	17.61	2.71164e-05	0.000193879	BANK1
ENSG00000172236	-2.27955	4.61156	17.6071	2.7157e-05	0.000194071	TPSAB1
ENSG00000167925	0.940822	5.06408	17.5936	2.73509e-05	0.000195358	GHDC
ENSG00000278677	1.13259	5.00074	17.5856	2.74667e-05	0.000196085	H2AC17
ENSG00000002330	-1.03871	4.68569	17.5806	2.75388e-05	0.000196501	BAD
ENSG00000126602	1.14382	6.56295	17.5642	2.77763e-05	0.000198093	TRAP1
ENSG00000226067	1.41738	2.60541	17.5633	2.77899e-05	0.000198093	LINC00623
ENSG00000255026	2.3033	4.91742	17.5575	2.78748e-05	0.000198597
ENSG00000171425	1.2452	3.68518	17.5544	2.79203e-05	0.000198746	ZNF581
ENSG00000173511	0.978794	5.00866	17.5542	2.79238e-05	0.000198746	VEGFB
ENSG00000076513	-0.926235	6.05278	17.5524	2.79503e-05	0.000198835	ANKRD13A
ENSG00000197119	1.13886	5.61754	17.5512	2.79679e-05	0.000198859	SLC25A29
ENSG00000235423	-1.39171	0.76264	17.5454	2.80524e-05	0.000199287
ENSG00000189091	0.912689	7.66344	17.5452	2.80563e-05	0.000199287	SF3B3
ENSG00000139832	1.00853	5.33708	17.5219	2.84019e-05	0.00020164	RAB20
ENSG00000157077	-1.05498	5.27923	17.5157	2.84949e-05	0.000202199	ZFYVE9
ENSG00000278991	-0.966832	3.41781	17.5122	2.85463e-05	0.000202383
ENSG00000164610	1.14471	3.08432	17.512	2.85494e-05	0.000202383	RP9
ENSG00000196843	1.80954	5.05012	17.5095	2.85877e-05	0.000202552	ARID5A
ENSG00000125835	1.25601	6.92402	17.494	2.88218e-05	0.000204109	SNRPB
ENSG00000175115	1.03238	5.95098	17.4907	2.88715e-05	0.000204358	PACS1
ENSG00000185947	0.870772	4.60782	17.4877	2.89175e-05	0.000204581	ZNF267
ENSG00000244300	1.87417	2.53063	17.4741	2.91252e-05	0.000205947	GATA2-AS1
ENSG00000122966	1.14178	5.8721	17.4677	2.92231e-05	0.000206537	CIT
[truncated: 12,123 more rows]
