# Supplementary material for: Differences in genome, transcriptome, miRNAome, and methylome in synchronous and metachronous liver metastasis of colorectal cancer
Source: Front Oncol. 2023 Apr 27;13:1133598. doi: 10.3389/fonc.2023.1133598 (PMC10172672; doi:10.3389/fonc.2023.1133598)
Supplement: Supplementary file 9 [file DataSheet_1.zip › Supplementary Table S7.xlsx]

## Sheet: Sheet1
Supplementary Table S7: The functional analyses
Reactome GSEA
ID	Description	setSize	enrichmentScore	NES	pvalue	p.adjust	qvalues	rank	leading_edge	core_enrichment
R-HSA-8868773	rRNA processing in the nucleus and cytosol	148	0.572268	2.05956	6.98729e-09	3.08556e-06	2.47842e-06	3909	tags=76%, list=35%, signal=50%	23246/8568/10813/6227/1736/200916/56915/4839/25879/54913/84916/6132/6136/6170/6137/9188/6129/54512/6156/6223/51602/51504/6130/10528/25873/55651/6144/65083/6210/56902/57647/11340/6209/6167/6188/6204/23404/22803/10799/114049/55226/6224/54881/22894/6233/6222/2091/81887/1454/3921/79050/6194/6168/10969/51096/6134/6160/4736/6141/83732/6203/27042/8602/6176/6161/22984/23016/23481/6165/51388/6175/23521/62…
R-HSA-163200	Respiratory electron transport, ATP synthesis by chemiosmotic coupling, and heat production by uncoupling proteins.	74	-0.597809	-2.38919	1.00701e-08	3.08556e-06	2.47842e-06	2348	tags=59%, list=21%, signal=47%	4723/55967/7351/1345/1349/80219/4731/4694/1340/51103/6391/4537/4696/4514/4509/374291/4705/51295/1327/4714/1353/4698/4711/1329/54205/10476/1350/27109/4724/4535/4720/4541/506/1351/518/4722/7386/516/4707/7352/4719/4540/4700/498
R-HSA-6791226	Major pathway of rRNA processing in the nucleolus and cytosol	139	0.573304	2.06143	1.02386e-08	3.08556e-06	2.47842e-06	3909	tags=77%, list=35%, signal=51%	23246/8568/10813/6227/200916/56915/25879/54913/84916/6132/6136/6170/6137/9188/6129/54512/6156/6223/51602/6130/10528/25873/6144/65083/6210/56902/57647/11340/6209/6167/6188/6204/23404/22803/10799/114049/6224/54881/22894/6233/6222/2091/81887/1454/3921/79050/6194/6168/10969/51096/6134/6160/4736/6141/83732/6203/27042/8602/6176/6161/22984/23016/23481/6165/51388/6175/23521/6229/9277/51202/9045/6217/2734…
R-HSA-72312	rRNA processing	158	0.557464	2.02483	1.20798e-08	3.08556e-06	2.47842e-06	3909	tags=74%, list=35%, signal=49%	23246/8568/10813/6227/1736/200916/56915/4839/25879/54913/84916/6132/6136/6170/6137/9188/6129/54512/6156/6223/51602/51504/6130/10528/25873/29960/55651/6144/65083/6210/56902/57647/11340/6209/6167/6188/6204/23404/22803/10799/114049/55226/6224/54881/22894/6233/6222/2091/81887/1454/3921/79050/6194/6168/10969/51096/6134/6160/4736/6141/83732/6203/27042/8602/6176/6161/22984/23016/23481/6165/51388/6175/23…
R-HSA-69278	Cell Cycle, Mitotic	486	0.435901	1.71022	1.30083e-08	3.08556e-06	2.47842e-06	3362	tags=44%, list=30%, signal=33%	10381/4609/84962/11065/22974/1029/4605/994/128312/11004/55722/440145/113130/9088/27338/891/9837/1869/10112/1058/6790/4751/595/2305/83540/991/699/1063/983/57405/1019/9493/995/9232/7153/5347/993/55388/4171/2491/6241/5983/11190/28227/1875/5425/79980/3161/8356/1028/81620/701/23594/3326/4176/1876/84296/4172/332/5698/890/5905/51512/151648/5901/8339/653784/1871/8357/5933/23354/23397/8480/54821/22919/548…
R-HSA-1474244	Extracellular matrix organization	180	0.534528	1.96706	6.0068e-08	1.18734e-05	9.53712e-06	1469	tags=37%, list=13%, signal=32%	4316/1311/6696/633/1299/1301/7076/655/1277/1295/1282/176/283208/84171/7042/1278/1284/4053/101/3687/1300/6678/7087/3696/85301/3918/4237/5155/1289/1462/375790/1515/1290/4017/3673/56999/8038/1293/871/4318/4326/8985/11096/3678/1281/7043/3371/8728/4323/87/4321/3684/64175/1303/960/3911/6385/22801/4325/3680/652/3685/4680/1294/2199/2200
R-HSA-611105	Respiratory electron transport	61	-0.596061	-2.32074	4.43577e-07	6.68983e-05	5.37348e-05	2348	tags=67%, list=21%, signal=53%	4718/4728/4726/51300/4709/4715/4723/55967/1345/1349/80219/4731/4694/1340/51103/6391/4537/4696/4514/374291/4705/51295/1327/4714/1353/4698/4711/1329/54205/1350/4724/4535/4720/4541/1351/4722/7386/4707/4719/4540/4700
R-HSA-1428517	The citric acid (TCA) cycle and respiratory electron transport	109	-0.493196	-2.07684	4.51254e-07	6.68983e-05	5.37348e-05	2499	tags=55%, list=22%, signal=43%	8050/1431/728294/79944/4723/4967/55967/7351/1345/1349/80219/1737/4731/4694/23539/1340/51103/6391/4537/5162/4696/4514/4509/374291/4705/51295/5163/1327/4714/1743/1353/682/4698/4711/1329/54205/1738/10476/1350/27109/4724/4535/4720/4541/506/4200/1351/518/4722/7386/516/4707/7352/4719/3419/4540/4700/92483/50/498
R-HSA-3000178	ECM proteoglycans	47	0.700554	2.17224	6.31116e-07	8.31671e-05	6.68024e-05	788	tags=43%, list=7%, signal=40%	1311/633/1299/1277/1282/176/7042/1278/1284/3687/6678/1289/1462/375790/1290/3673/1293/1281/7043/3371
R-HSA-69620	Cell Cycle Checkpoints	254	0.476252	1.79391	7.90346e-07	9.37351e-05	7.52909e-05	3485	tags=48%, list=31%, signal=34%	11065/1029/128312/11004/9088/27338/891/1058/83540/9156/991/699/1063/983/57405/995/5347/993/55388/4171/2491/5983/79980/701/23594/4176/4172/51230/332/5698/890/5905/51512/151648/641/8339/54821/22919/54820/55839/3014/990/81929/55143/220134/4085/25946/1111/1017/8348/4998/672/8346/6233/63967/8340/57122/147841/4175/7465/84515/5693/8379/8317/8363/9212/7532/57082/8341/1763/3619/8881/10213/9025/1062/8294/5…
R-HSA-1474290	Collagen formation	58	0.674709	2.15142	9.6495e-07	0.000104027	8.35575e-05	944	tags=41%, list=8%, signal=38%	4316/1299/1301/1277/1295/1282/283208/84171/1278/1284/1300/85301/3918/1289/1515/1290/4017/1293/871/4318/8985/1281/64175/1303
R-HSA-2022090	Assembly of collagen fibrils and other multimeric structures	43	0.703733	2.14301	1.05255e-06	0.000104027	8.35575e-05	944	tags=47%, list=8%, signal=43%	4316/1299/1301/1277/1295/1282/84171/1278/1284/1300/85301/3918/1289/1515/1290/4017/1293/4318/1281/1303
R-HSA-9633012	Response of EIF2AK4 (GCN2) to amino acid deficiency	72	0.600908	1.98714	6.20004e-06	0.000551593	0.000443056	3134	tags=72%, list=28%, signal=52%	57761/6227/8894/200916/6132/6136/6170/6137/6129/6156/6223/6130/25873/1968/6144/6210/6209/6167/6188/6204/1649/440/6224/6233/6222/3921/6194/6168/6134/6160/4736/6141/6203/6176/6161/6165/6175/23521/6229/9045/6217/6155/6159/6232/6158/6228/6208/6133/9349/6218/6128/6142
R-HSA-156827	L13a-mediated translational silencing of Ceruloplasmin expression	82	0.584317	1.97436	6.51121e-06	0.000551593	0.000443056	3134	tags=67%, list=28%, signal=49%	8662/6227/8894/200916/6132/6136/6170/6137/6129/6156/26986/6223/6130/3646/25873/1968/6144/6210/6209/6167/6188/6204/6224/6233/6222/3921/6194/6168/6134/6160/4736/6141/6203/6176/6161/8663/6165/6175/23521/6229/9045/6217/6155/6159/6232/6158/6228/6208/6133/9349/10480/1973/6218/6128/6142
R-HSA-156842	Eukaryotic Translation Elongation	66	0.608713	1.98989	7.93996e-06	0.000561529	0.000451037	3740	tags=85%, list=33%, signal=57%	6227/200916/6132/6136/6170/6137/6129/6156/6223/1936/6130/25873/6144/6210/6209/6167/6188/6204/6224/6233/6222/3921/6194/6168/6134/6160/4736/6141/6203/6176/6161/6165/6175/23521/6229/9045/6217/6155/6159/6232/6158/6228/6208/6133/9349/6218/6128/6142/1933/1915/6169/1938/6207/6189/6205/6143
R-HSA-6799198	Complex I biogenesis	39	-0.627175	-2.21432	8.14775e-06	0.000561529	0.000451037	3051	tags=72%, list=27%, signal=52%	4718/4728/4726/51300/4709/4715/4723/55967/4731/4694/51103/4537/4696/374291/4705/51295/4714/4698/4711/4724/4535/4720/4541/4722/4707/4719/4540/4700
R-HSA-2408522	Selenoamino acid metabolism	80	0.577021	1.95183	8.35287e-06	0.000561529	0.000451037	3335	tags=72%, list=30%, signal=51%	6227/200916/191/6132/6136/6170/6137/6129/9521/6156/6223/6130/25873/3376/6144/1615/6210/6209/6167/6188/6204/6224/6233/6222/3921/6194/6168/6134/6160/4736/6141/6203/7965/6176/6161/3735/6165/6175/23521/6229/4141/9045/6217/51540/6155/6159/6232/6158/6228/6208/6133/9349/6218/6128/6142/2058/9061/6169
R-HSA-2262752	Cellular responses to stress	450	0.406262	1.5883	8.52236e-06	0.000561529	0.000451037	3362	tags=43%, list=30%, signal=32%	3576/768/84733/10381/57761/84962/11065/1029/7422/3490/128312/729438/10808/27338/1869/245973/3159/4688/57332/6227/8894/3725/1019/200916/6009/79094/65057/3297/2114/6132/6136/6170/8356/6137/1912/6129/30001/3326/2950/3007/6156/6223/90423/2877/259217/5698/890/6130/3304/6921/8339/25873/1968/1871/8357/8480/6144/9531/3013/23225/9296/8331/3014/81929/3337/8351/6210/1017/6648/2146/6209/6167/6188/6204/3397/1…
R-HSA-8953897	Cellular responses to external stimuli	452	0.403254	1.57734	9.24803e-06	0.000576812	0.000463313	3362	tags=43%, list=30%, signal=31%	3576/768/84733/10381/57761/84962/11065/1029/7422/3490/128312/729438/10808/27338/1869/245973/3159/4688/57332/6227/8894/3725/1019/200916/6009/79094/65057/3297/2114/6132/6136/6170/8356/6137/1912/6129/30001/3326/2950/3007/6156/6223/90423/2877/259217/5698/890/6130/3304/6921/8339/25873/1968/1871/8357/8480/6144/9531/3013/23225/9296/8331/3014/81929/3337/8351/6210/1017/6648/2146/6209/6167/6188/6204/3397/1…
R-HSA-168255	Influenza Infection	123	0.536554	1.90682	1.00628e-05	0.000576812	0.000463313	4133	tags=72%, list=37%, signal=46%	9636/6227/200916/2963/6132/6136/6170/6137/6129/6156/6223/3843/6130/3304/5901/25873/8480/3838/6144/23225/81929/6210/6209/6167/6188/6204/6224/6233/6222/57122/9631/3921/6194/6168/6134/6160/4736/6141/6203/9818/6176/6161/6165/6175/23165/23521/6229/9045/6217/293/3839/6155/6159/5440/9688/6232/1211/6158/6228/6208/7040/6133/11097/9349/6218/3320/6128/6142/23636/5610/6169/9883/10898/6207/129401/6189/5432/62…
R-HSA-72764	Eukaryotic Translation Termination	67	0.599597	1.96012	1.02134e-05	0.000576812	0.000463313	3134	tags=72%, list=28%, signal=52%	6227/200916/6132/6136/6170/6137/6129/6156/6223/51504/6130/25873/6144/6210/6209/6167/6188/6204/6224/6233/6222/3921/6194/6168/6134/6160/4736/6141/6203/6176/6161/6165/6175/23521/6229/9045/6217/6155/6159/6232/6158/6228/6208/6133/9349/6218/6128/6142
R-HSA-72706	GTP hydrolysis and joining of the 60S ribosomal subunit	82	0.57273	1.93521	1.54817e-05	0.000793636	0.000637473	3134	tags=66%, list=28%, signal=48%	8662/6227/8894/200916/6132/6136/6170/6137/6129/6156/6223/6130/3646/25873/1968/6144/6210/6209/6167/6188/6204/6224/6233/6222/3921/6194/6168/6134/6160/4736/6141/6203/6176/6161/8663/6165/6175/23521/6229/9045/6217/6155/6159/6232/6158/6228/6208/6133/9349/10480/1973/6218/6128/6142
R-HSA-68886	M Phase	350	0.419235	1.62199	1.59024e-05	0.000793636	0.000637473	3642	tags=45%, list=33%, signal=32%	10381/11065/128312/11004/55722/440145/113130/27338/891/10112/1058/4751/83540/991/699/1063/983/57405/9493/9232/5347/2491/11190/79980/8356/701/332/5698/5905/151648/5901/8339/653784/8357/23354/23397/8480/54821/22919/54892/3013/23225/54820/7329/55839/1069/8331/3014/2010/81929/55143/10592/220134/4085/8351/9700/6418/8348/22994/1104/8346/6233/8968/8340/57122/147841/55559/1454/9631/5693/8379/1459/23141/8…
R-HSA-1442490	Collagen degradation	39	0.682325	2.01603	1.64926e-05	0.000793636	0.000637473	944	tags=44%, list=8%, signal=40%	4316/1299/1301/1277/1295/1282/1278/1284/1300/1289/1290/1293/4318/1281/4323/4321/1303
R-HSA-72613	Eukaryotic Translation Initiation	89	0.56521	1.9203	1.82078e-05	0.000793636	0.000637473	3134	tags=62%, list=28%, signal=45%	8662/6227/8894/200916/6132/6136/6170/6137/6129/6156/26986/6223/6130/3646/25873/1968/6144/6210/6209/6167/6188/6204/6224/6233/6222/3921/6194/6168/6134/6160/4736/6141/6203/6176/6161/8663/6165/6175/23521/6229/9045/6217/6155/6159/6232/6158/6228/6208/6133/9349/10480/1973/6218/6128/6142
R-HSA-72737	Cap-dependent Translation Initiation	89	0.56521	1.9203	1.82078e-05	0.000793636	0.000637473	3134	tags=62%, list=28%, signal=45%	8662/6227/8894/200916/6132/6136/6170/6137/6129/6156/26986/6223/6130/3646/25873/1968/6144/6210/6209/6167/6188/6204/6224/6233/6222/3921/6194/6168/6134/6160/4736/6141/6203/6176/6161/8663/6165/6175/23521/6229/9045/6217/6155/6159/6232/6158/6228/6208/6133/9349/10480/1973/6218/6128/6142
R-HSA-216083	Integrin cell surface interactions	60	0.617121	1.98153	1.83569e-05	0.000793636	0.000637473	1469	tags=45%, list=13%, signal=39%	1311/6696/1299/1277/1295/1282/1278/1284/3687/1300/7087/3696/1289/375790/1290/3673/1293/3678/1281/3371/3684/960/22801/3680/3685/1294/2200
R-HSA-168273	Influenza Viral RNA Transcription and Replication	105	0.544787	1.89291	1.87368e-05	0.000793636	0.000637473	4133	tags=72%, list=37%, signal=46%	6227/200916/2963/6132/6136/6170/6137/6129/6156/6223/3843/6130/25873/8480/6144/23225/81929/6210/6209/6167/6188/6204/6224/6233/6222/57122/9631/3921/6194/6168/6134/6160/4736/6141/6203/9818/6176/6161/6165/6175/23165/23521/6229/9045/6217/6155/6159/5440/9688/6232/6158/6228/6208/6133/11097/9349/6218/3320/6128/6142/23636/6169/9883/6207/129401/6189/5432/6205/6143/6122/348995/6138/23279/6171/6164/9972
R-HSA-72689	Formation of a pool of free 40S subunits	73	0.587487	1.94931	1.97173e-05	0.000806371	0.000647702	3134	tags=70%, list=28%, signal=51%	8662/6227/200916/6132/6136/6170/6137/6129/6156/6223/6130/3646/25873/6144/6210/6209/6167/6188/6204/6224/6233/6222/3921/6194/6168/6134/6160/4736/6141/6203/6176/6161/8663/6165/6175/23521/6229/9045/6217/6155/6159/6232/6158/6228/6208/6133/9349/10480/6218/6128/6142
R-HSA-983712	Ion channel transport	100	-0.464676	-1.9302	2.10687e-05	0.000811953	0.000652186	1731	tags=38%, list=15%, signal=32%	65268/476/54822/65266/808/805/23200/8737/57198/483/6337/51382/374868/9114/801/1182/55129/10396/1181/79895/9914/2281/29850/490/10110/54795/245972/6717/7225/815/255231/5349/23327/5205/489/50636/140803/266675
R-HSA-1650814	Collagen biosynthesis and modifying enzymes	41	0.67391	2.01459	2.12231e-05	0.000811953	0.000652186	944	tags=44%, list=8%, signal=40%	1299/1301/1277/1295/1282/283208/1278/1284/1300/85301/1289/1290/1293/871/8985/1281/64175/1303
R-HSA-156902	Peptide chain elongation	64	0.60646	1.97363	2.64762e-05	0.000981274	0.000788189	3740	tags=84%, list=33%, signal=57%	6227/200916/6132/6136/6170/6137/6129/6156/6223/6130/25873/6144/6210/6209/6167/6188/6204/6224/6233/6222/3921/6194/6168/6134/6160/4736/6141/6203/6176/6161/6165/6175/23521/6229/9045/6217/6155/6159/6232/6158/6228/6208/6133/9349/6218/6128/6142/1915/6169/1938/6207/6189/6205/6143
R-HSA-2408557	Selenocysteine synthesis	64	0.603891	1.96527	3.25998e-05	0.00117162	0.00094108	3134	tags=73%, list=28%, signal=53%	6227/200916/6132/6136/6170/6137/6129/6156/6223/6130/25873/6144/6210/6209/6167/6188/6204/6224/6233/6222/3921/6194/6168/6134/6160/4736/6141/6203/6176/6161/6165/6175/23521/6229/9045/6217/6155/6159/6232/6158/6228/6208/6133/9349/6218/6128/6142
R-HSA-9010553	Regulation of expression of SLITs and ROBOs	124	0.50528	1.79885	3.72135e-05	0.0012981	0.00104267	3740	tags=60%, list=33%, signal=40%	6227/200916/6132/6136/6170/6137/6129/6156/26986/6223/5698/6130/6921/25873/6144/6210/6091/6209/6167/6188/6204/6224/6233/6222/3921/5693/6194/6168/6134/6160/4736/6141/10213/6203/6176/6161/6165/6175/23521/6229/9045/6217/6155/6159/6232/6923/6158/6228/6208/5716/6133/5683/5719/5701/9349/10921/6218/6128/6142/5696/5710/6169/5695/5689/6207/7979/22916/8861/6189/9775/5711/65109/6205/6143
R-HSA-192823	Viral mRNA Translation	64	0.600081	1.95287	4.01821e-05	0.00134239	0.00107825	3134	tags=73%, list=28%, signal=53%	6227/200916/6132/6136/6170/6137/6129/6156/6223/6130/25873/6144/6210/6209/6167/6188/6204/6224/6233/6222/3921/6194/6168/6134/6160/4736/6141/6203/6176/6161/6165/6175/23521/6229/9045/6217/6155/6159/6232/6158/6228/6208/6133/9349/6218/6128/6142
R-HSA-2173782	Binding and Uptake of Ligands by Scavenger Receptors	15	0.824124	1.98817	4.07472e-05	0.00134239	0.00107825	761	tags=53%, list=7%, signal=50%	1277/1282/1278/1284/6678/4481/10808/1281
R-HSA-975956	Nonsense Mediated Decay (NMD) independent of the Exon Junction Complex (EJC)	69	0.594564	1.94861	5.09776e-05	0.00163404	0.00131251	3134	tags=70%, list=28%, signal=50%	6227/200916/6132/6136/6170/6137/6129/6156/26986/6223/6130/25873/6144/6210/6209/6167/6188/6204/6224/6233/6222/3921/6194/6168/6134/6160/4736/6141/6203/6176/6161/6165/6175/23521/6229/9045/6217/6155/6159/6232/6158/6228/6208/6133/9349/6218/6128/6142
R-HSA-977068	Termination of O-glycan biosynthesis	12	-0.82969	-2.08985	6.84481e-05	0.0021363	0.00171594	663	tags=58%, list=6%, signal=55%	4586/4582/256435/6484/727897/10071/4585
R-HSA-73886	Chromosome Maintenance	123	0.510674	1.81485	8.43576e-05	0.00256534	0.00206056	3306	tags=50%, list=30%, signal=36%	128312/387103/1058/7015/55355/1736/79075/63922/51750/2491/65057/5983/11339/5425/8607/890/4869/641/8339/55651/3013/55839/8331/3014/5424/1017/8348/8346/8340/5422/2237/8363/57082/54069/8341/1763/80119/8294/5558/5111/5982/8360/8970/5984/3978/8343/10856/5931/5440/8345/3015/8344/401541/23649/85236/55166/5557/8342/55766/8334/6119/8349
R-HSA-69306	DNA Replication	112	0.502418	1.76113	0.000107125	0.00311255	0.00250009	3354	tags=51%, list=30%, signal=36%	11065/27338/9837/1869/55388/4171/5983/5425/81620/23594/4176/84296/4172/5698/890/1871/990/5424/1017/4998/6233/4175/84515/5422/5693/2237/8317/1763/8881/10213/5558/5111/5982/64785/5984/10926/3978/64682/5716/898/5683/5719/23649/54107/8318/5701/29935/5557/51434/51659/23595/5696/5710/56655/6119/5695/51529
R-HSA-418360	Platelet calcium homeostasis	18	-0.741988	-2.12677	0.000107601	0.00311255	0.00250009	1522	tags=67%, list=14%, signal=58%	808/805/3708/801/5025/6786/490/9127/6717/7225/489/5023
R-HSA-927802	Nonsense-Mediated Decay (NMD)	87	0.543542	1.84422	0.000132969	0.00366746	0.00294582	4143	tags=74%, list=37%, signal=47%	6227/200916/6132/6136/6170/6137/6129/6156/26986/6223/6130/25873/6144/6210/6209/6167/6188/6204/6224/6233/6222/3921/6194/6168/6134/6160/4736/6141/6203/56006/6176/6161/6165/6175/23521/6229/9045/6217/6155/6159/6232/6158/6228/6208/6133/9349/10921/6218/6128/6142/6169/6207/22916/6189/9775/65109/6205/6143/6122/6138/55110/6171/6164/9887
R-HSA-975957	Nonsense Mediated Decay (NMD) enhanced by the Exon Junction Complex (EJC)	87	0.543542	1.84422	0.000132969	0.00366746	0.00294582	4143	tags=74%, list=37%, signal=47%	6227/200916/6132/6136/6170/6137/6129/6156/26986/6223/6130/25873/6144/6210/6209/6167/6188/6204/6224/6233/6222/3921/6194/6168/6134/6160/4736/6141/6203/56006/6176/6161/6165/6175/23521/6229/9045/6217/6155/6159/6232/6158/6228/6208/6133/9349/10921/6218/6128/6142/6169/6207/22916/6189/9775/65109/6205/6143/6122/6138/55110/6171/6164/9887
R-HSA-6785807	Interleukin-4 and Interleukin-13 signaling	52	0.607135	1.90363	0.000154402	0.00416183	0.00334291	1277	tags=37%, list=11%, signal=33%	3576/7076/3934/4609/51561/7422/1278/3976/3687/598/10538/595/4318/5292/8651/3684/3911/332/301
R-HSA-69206	G1/S Transition	113	0.501283	1.75635	0.000163852	0.00419134	0.00336661	3713	tags=54%, list=33%, signal=36%	4609/891/1869/595/983/1019/993/55388/4171/6241/28227/1875/81620/23594/4176/1876/4172/5698/890/5933/990/1017/1163/4998/286826/7027/6233/4175/7465/84515/5422/5693/8317/10213/5558/5111/5925/10926/5716/898/5683/5719/23649/54107/8318/5701/29935/5557/23595/5696/5710/56655/6119/5695/1027/5689/26271/7979/5711/7083/4331
R-HSA-913709	O-linked glycosylation of mucins	38	-0.586857	-2.07631	0.00016564	0.00419134	0.00336661	1099	tags=37%, list=10%, signal=33%	2591/374907/2589/4586/11227/51809/4582/256435/6484/26290/727897/10071/4585/93010
R-HSA-1799339	SRP-dependent cotranslational protein targeting to membrane	82	0.537192	1.81513	0.000166099	0.00419134	0.00336661	3134	tags=60%, list=28%, signal=43%	6227/200916/6132/6136/6170/6137/6129/6156/6223/6130/25873/6144/6210/6209/6167/6188/6204/6224/6185/6233/6222/3921/6194/6168/6134/6160/4736/6141/6203/6176/6161/6165/6175/23521/6229/9045/6217/6155/6159/6232/6158/6228/6208/6133/23480/9349/6218/6128/6142
R-HSA-8948216	Collagen chain trimerization	29	0.684683	1.89766	0.000178037	0.004399	0.00353341	944	tags=48%, list=8%, signal=44%	1299/1301/1277/1295/1282/1278/1284/1300/85301/1289/1290/1293/1281/1303
R-HSA-69242	S Phase	143	0.483019	1.74096	0.000224104	0.00542422	0.0043569	3713	tags=51%, list=33%, signal=35%	4609/11065/994/113130/27338/9837/1869/595/1019/993/4171/5983/1875/5425/81620/23594/4176/84296/4172/5698/890/990/5424/1017/1163/4998/286826/7027/6233/4175/7465/84515/5422/5693/2237/1763/8881/10213/5558/5111/5925/5982/64785/5984/3978/64682/5716/23047/898/5683/5719/23649/54107/8318/5701/5557/51434/51659/23595/5696/5710/56655/6119/10735/5695/51529/1027/5689/7979/5885/5711/9126/4331
R-HSA-8957275	Post-translational protein phosphorylation	50	0.594345	1.86233	0.000236472	0.00560912	0.00450541	1469	tags=34%, list=13%, signal=30%	6696/8614/7076/7425/10232/54972/2719/3490/7466/1462/64856/4241/3371/5954/652/3956/2200
R-HSA-69481	G2/M Checkpoints	146	0.466159	1.67696	0.000264779	0.0061574	0.00494581	3534	tags=49%, list=32%, signal=34%	128312/9088/891/9156/983/995/993/55388/4171/5983/23594/4176/4172/5698/51512/641/8339/3014/990/1111/1017/8348/4998/672/8346/6233/63967/8340/4175/7465/84515/5693/8317/8363/7532/8341/1763/10213/9025/8294/5982/8360/8970/5984/10926/4361/8343/8345/8344/5716/5683/5719/8318/5701/85236/84126/7534/8342/23595/5696/5710/545/6119/8349/5695/51720/7529/9656/5689/83695/7979
R-HSA-5621480	Dectin-2 family	11	-0.82164	-2.03861	0.000287165	0.00654957	0.00526081	663	tags=45%, list=6%, signal=43%	4586/4582/727897/10071/4585
R-HSA-1474228	Degradation of the extracellular matrix	85	0.528629	1.79339	0.000300914	0.00673367	0.00540869	1567	tags=39%, list=14%, signal=34%	4316/6696/1299/1301/7076/1277/1295/1282/176/1278/1284/101/1300/3918/1289/1515/1290/56999/1293/4318/4326/11096/1281/4323/4321/1303/960/3911/4325/1294/2200/5654/11132
R-HSA-3000480	Scavenging by Class A Receptors	10	0.84054	1.87033	0.000370712	0.00814194	0.00653986	761	tags=60%, list=7%, signal=56%	1277/1282/1278/1284/4481/1281
R-HSA-69273	Cyclin A/B1/B2 associated events during G2/M transition	22	0.716469	1.83607	0.000445624	0.00960927	0.00771846	1904	tags=55%, list=17%, signal=45%	994/9088/891/2305/983/995/5347/993/28227/890/1017/7465
R-HSA-157579	Telomere Maintenance	99	0.498062	1.72176	0.000478845	0.00982801	0.00789416	3306	tags=51%, list=30%, signal=36%	128312/7015/1736/79075/63922/51750/65057/5983/5425/8607/890/641/8339/55651/3013/8331/3014/5424/1017/8348/8346/8340/5422/2237/8363/8341/1763/80119/8294/5558/5111/5982/8360/8970/5984/3978/8343/10856/5440/8345/3015/8344/23649/85236/5557/8342/55766/8334/6119/8349
R-HSA-2555396	Mitotic Metaphase and Anaphase	195	0.431202	1.59027	0.000478955	0.00982801	0.00789416	3696	tags=48%, list=33%, signal=33%	10381/11065/11004/113130/27338/891/1058/83540/991/699/1063/983/57405/9232/5347/2491/79980/701/332/5698/5905/151648/5901/54821/22919/54820/7329/55839/2010/81929/55143/220134/4085/9700/1104/6233/57122/147841/9631/5693/8379/23141/9212/57082/3619/8881/10213/7443/3930/1062/9818/84617/23165/54908/64682/9735/9688/6232/8815/5716/401541/11130/23047/5683/4001/5719/5701/55920/7277/55166/151246/51434/7846/71…
R-HSA-6790901	rRNA modification in the nucleus and cytosol	48	0.592312	1.84767	0.000480628	0.00982801	0.00789416	3903	tags=77%, list=35%, signal=50%	10813/1736/4839/25879/84916/51602/51504/10528/55651/65083/56902/57647/114049/55226/2091/79050/6194/51096/6203/27042/8602/22984/9277/51202/27341/84135/6208/55127/51118/84128/5822/27292/9790/54555/55813/11056/92856
R-HSA-69239	Synthesis of DNA	104	0.49634	1.72393	0.000543296	0.0109212	0.00877221	3354	tags=49%, list=30%, signal=35%	11065/27338/9837/4171/5983/5425/81620/23594/4176/84296/4172/5698/890/990/5424/1017/4998/6233/4175/84515/5422/5693/2237/1763/8881/10213/5558/5111/5982/64785/5984/3978/64682/5716/898/5683/5719/23649/54107/8318/5701/5557/51434/51659/23595/5696/5710/56655/6119/5695/51529
R-HSA-68882	Mitotic Anaphase	194	0.43018	1.58815	0.00058444	0.0115524	0.00927926	3696	tags=47%, list=33%, signal=32%	10381/11065/11004/113130/27338/891/1058/83540/991/699/1063/983/57405/9232/5347/2491/79980/701/332/5698/5905/151648/5901/54821/22919/54820/7329/55839/2010/81929/55143/220134/4085/9700/1104/6233/57122/147841/9631/5693/8379/23141/9212/57082/3619/8881/10213/7443/3930/1062/9818/84617/23165/54908/64682/9735/9688/6232/8815/5716/401541/11130/23047/5683/4001/5719/5701/55920/7277/55166/151246/51434/7846/71…
R-HSA-2672351	Stimuli-sensing channels	52	-0.501333	-1.88901	0.000736442	0.0143184	0.0115009	1731	tags=42%, list=15%, signal=36%	65268/54822/65266/808/805/8737/6337/801/1182/55129/1181/2281/29850/10110/54795/6717/7225/255231/23327/50636/140803/266675
R-HSA-9006934	Signaling by Receptor Tyrosine Kinases	356	0.379623	1.46839	0.000751242	0.0143705	0.0115429	815	tags=13%, list=7%, signal=13%	23237/6696/7058/8061/57761/84951/1299/1846/1301/374/2069/1277/8877/7425/1282/1839/2904/7422/1278/1284/5228/8660/53834/6678/10076/85301/5159/3918/5155/1289/6236/4233/26052/7424/1290/3673/245973/4688/8038/4846/1293/2886/4318/8651/8828/1281/2963/4734
R-HSA-381426	Regulation of Insulin-like Growth Factor (IGF) transport and uptake by Insulin-like Growth Factor Binding Proteins (IGFBPs)	54	0.569823	1.80482	0.00078293	0.014739	0.0118388	1469	tags=31%, list=13%, signal=27%	6696/8614/7076/7425/10232/54972/2719/3490/7466/1462/64856/4241/3371/5954/652/3956/2200
R-HSA-453279	Mitotic G1 phase and G1/S transition	131	0.462707	1.65574	0.000867821	0.0160818	0.0129174	3534	tags=50%, list=32%, signal=35%	4609/1029/4605/891/1869/595/983/1019/7153/993/55388/4171/6241/28227/1875/1028/81620/23594/4176/1876/4172/5698/890/1871/5933/990/1017/1163/4998/286826/7027/6233/4175/7465/84515/5422/5693/8317/10213/5558/5111/5925/10926/5716/898/5683/5719/23649/54107/8318/5701/29935/5557/1021/23595/5696/5710/56655/6119/4067/5695/1027/1032/5689/26271/7979
R-HSA-1912408	Pre-NOTCH Transcription and Translation	77	0.516865	1.73561	0.000905553	0.0165229	0.0132717	3306	tags=52%, list=30%, signal=37%	4854/128312/1869/861/595/3725/2648/8356/4855/27161/8339/1871/8357/3013/8331/3014/8351/8348/8346/7027/8968/8340/8363/8341/8355/8294/8360/8970/4851/8354/8343/8345/3015/8344/85236/1999/8342/55766/8334/8349
R-HSA-69618	Mitotic Spindle Checkpoint	97	0.4942	1.70201	0.000922393	0.0165751	0.0133136	2989	tags=43%, list=27%, signal=32%	11065/11004/27338/1058/83540/991/699/1063/57405/5347/2491/79980/701/332/5905/151648/54821/22919/54820/55839/81929/55143/220134/4085/57122/147841/8379/9212/57082/3619/8881/1062/54908/64682/9735/6232/401541/11130/55920/55166/151246/51434
R-HSA-3000171	Non-integrin membrane-ECM interactions	42	0.599705	1.81069	0.00117395	0.0206668	0.0166002	1139	tags=40%, list=10%, signal=36%	1301/1277/1282/1278/1284/1300/3918/5155/1289/375790/1290/3673/1281/3371/87/3911/6385
R-HSA-9656223	Signaling by RAF1 mutants	32	-0.563381	-1.91448	0.00121993	0.0206668	0.0166002	1534	tags=38%, list=14%, signal=32%	3717/808/5595/805/5594/801/408/3845/5906/7450/815/283455
R-HSA-68877	Mitotic Prometaphase	170	0.427631	1.56291	0.00123051	0.0206668	0.0166002	3023	tags=39%, list=27%, signal=29%	10381/11004/55722/440145/113130/891/1058/4751/83540/991/699/1063/983/57405/5347/2491/11190/79980/701/332/5905/151648/653784/23354/23397/54821/22919/54820/55839/1069/81929/55143/10592/220134/4085/22994/57122/147841/55559/1454/8379/1459/9212/7532/57082/4957/3619/1062/84617/203068/54908/9735/55835/6232/401541/8481/11130/23047/55920/7277/55166/151246/10733/95681/10426/3320
R-HSA-606279	Deposition of new CENPA-containing nucleosomes at the centromere	62	0.544757	1.76697	0.00124345	0.0206668	0.0166002	3306	tags=56%, list=30%, signal=40%	128312/387103/1058/55355/2491/11339/8607/4869/8339/3013/55839/8331/3014/8348/8346/8340/8363/57082/54069/8341/8294/8360/8970/8343/5931/8345/3015/8344/401541/85236/55166/8342/55766/8334/8349
R-HSA-774815	Nucleosome assembly	62	0.544757	1.76697	0.00124345	0.0206668	0.0166002	3306	tags=56%, list=30%, signal=40%	128312/387103/1058/55355/2491/11339/8607/4869/8339/3013/55839/8331/3014/8348/8346/8340/8363/57082/54069/8341/8294/8360/8970/8343/5931/8345/3015/8344/401541/85236/55166/8342/55766/8334/8349
R-HSA-2243919	Crosslinking of collagen fibrils	11	0.808759	1.82019	0.00125464	0.0206668	0.0166002	568	tags=55%, list=5%, signal=52%	1277/1282/84171/1278/1284/4017
R-HSA-375276	Peptide ligand-binding receptors	46	0.585172	1.80552	0.00128133	0.0208172	0.016721	1448	tags=37%, list=13%, signal=32%	3576/6372/8862/2919/64106/2921/1909/3627/7852/5021/2149/9718/4283/301/58191/1233/57007
R-HSA-2467813	Separation of Sister Chromatids	153	0.431085	1.55643	0.0013342	0.0213833	0.0171757	3911	tags=50%, list=35%, signal=33%	10381/11065/11004/113130/27338/1058/83540/991/699/1063/57405/9232/5347/2491/79980/701/332/5698/5905/151648/54821/22919/54820/55839/81929/55143/220134/4085/9700/6233/57122/147841/5693/8379/9212/57082/3619/8881/10213/1062/84617/54908/64682/9735/6232/5716/401541/11130/23047/5683/5719/5701/55920/7277/55166/151246/51434/7846/5696/5710/9793/10735/5695/51529/5689/7979/55055/10726/5885/5711/9126/55869/91…
R-HSA-6805567	Keratinization	27	0.673017	1.83643	0.00141848	0.0223932	0.0179869	891	tags=33%, list=8%, signal=31%	25984/144501/3872/3855/5317/2125/387264/64065/5493
R-HSA-6809371	Formation of the cornified envelope	26	0.665279	1.80822	0.00143498	0.0223932	0.0179869	891	tags=31%, list=8%, signal=28%	25984/144501/3872/3855/5317/2125/64065/5493
R-HSA-2299718	Condensation of Prophase Chromosomes	62	0.540843	1.75428	0.00150398	0.0231651	0.018607	3306	tags=60%, list=30%, signal=42%	128312/891/983/5347/8356/8339/8357/54892/3013/8331/3014/10592/8351/6418/8348/8346/8968/8340/8363/8341/8355/8294/5925/8360/8970/8354/8343/8345/3015/8344/85236/23310/23133/8342/55766/8334/8349
R-HSA-936837	Ion transport by P-type ATPases	34	-0.541312	-1.86658	0.00155315	0.0236158	0.018969	1706	tags=50%, list=15%, signal=43%	476/808/805/23200/57198/483/374868/801/10396/79895/9914/490/6717/815/5349/5205/489
R-HSA-72649	Translation initiation complex formation	41	0.584112	1.74615	0.00165109	0.0247872	0.0199099	3013	tags=63%, list=27%, signal=47%	8662/6227/8894/26986/6223/3646/1968/6210/6209/6188/6204/6224/6233/6222/3921/6194/6203/8663/6229/6217/6232/6228/6208/10480/1973/6218
R-HSA-180786	Extension of Telomeres	48	0.566957	1.76857	0.00170036	0.0252079	0.0202477	2971	tags=54%, list=27%, signal=40%	7015/1736/79075/63922/51750/65057/5983/5425/8607/890/641/55651/5424/1017/5422/2237/1763/80119/5558/5111/5982/5984/3978/10856/23649/5557
R-HSA-8864260	Transcriptional regulation by the AP-2 (TFAP2) family of transcription factors	26	0.661815	1.79881	0.00173001	0.0253308	0.0203465	1483	tags=50%, list=13%, signal=43%	5308/163732/4609/7422/4605/7020/339488/7022/4839/29028/3329/4869/7329
R-HSA-141424	Amplification of signal from the kinetochores	82	0.502348	1.6974	0.00182453	0.026071	0.020941	2898	tags=45%, list=26%, signal=34%	11004/1058/83540/991/699/1063/57405/5347/2491/79980/701/332/5905/151648/54821/22919/54820/55839/81929/55143/220134/4085/57122/147841/8379/9212/57082/3619/1062/54908/9735/6232/401541/11130/55920/55166/151246
R-HSA-141444	Amplification of signal from unattached kinetochores via a MAD2 inhibitory signal	82	0.502348	1.6974	0.00182453	0.026071	0.020941	2898	tags=45%, list=26%, signal=34%	11004/1058/83540/991/699/1063/57405/5347/2491/79980/701/332/5905/151648/54821/22919/54820/55839/81929/55143/220134/4085/57122/147841/8379/9212/57082/3619/1062/54908/9735/6232/401541/11130/55920/55166/151246
R-HSA-8939236	RUNX1 regulates transcription of genes involved in differentiation of HSCs	102	0.469216	1.6254	0.00190735	0.02693	0.021631	3713	tags=51%, list=33%, signal=34%	128312/861/10413/8356/865/5698/8339/8357/3013/8331/3014/8351/8348/8346/6233/8968/8340/5693/8363/7161/8341/10213/8355/8294/8360/8970/8354/8343/6929/8345/3015/8344/5716/5683/5719/5701/85236/8342/55766/5696/5710/8334/8349/5695/5689/8335/7979/8861/126961/5711/6688/4331
R-HSA-69190	DNA strand elongation	31	0.630087	1.76842	0.00196284	0.0273873	0.0219983	3036	tags=74%, list=27%, signal=54%	9837/4171/5983/5425/4176/84296/4172/5424/4175/84515/5422/2237/1763/5558/5111/5982/64785/5984/3978/23649/8318/5557/51659
R-HSA-4420332	Defective B3GALT6 causes EDSP2 and SEMDJL1	11	0.794974	1.78917	0.00201453	0.0277818	0.0223152	1139	tags=55%, list=10%, signal=49%	633/2719/1462/375790/126792/6385
R-HSA-186797	Signaling by PDGF	46	0.567404	1.7507	0.00228197	0.0297731	0.0239147	982	tags=28%, list=9%, signal=26%	6696/7058/1299/1282/1284/5159/5155/1289/1290/1293/2886/1281/5335
R-HSA-6802946	Signaling by moderate kinase activity BRAF mutants	35	-0.539932	-1.88212	0.00228444	0.0297731	0.0239147	1534	tags=34%, list=14%, signal=30%	3717/808/5595/805/5594/801/408/3845/5906/7450/815/283455
R-HSA-6802949	Signaling by RAS mutants	35	-0.539932	-1.88212	0.00228444	0.0297731	0.0239147	1534	tags=34%, list=14%, signal=30%	3717/808/5595/805/5594/801/408/3845/5906/7450/815/283455
R-HSA-6802955	Paradoxical activation of RAF signaling by kinase inactive BRAF	35	-0.539932	-1.88212	0.00228444	0.0297731	0.0239147	1534	tags=34%, list=14%, signal=30%	3717/808/5595/805/5594/801/408/3845/5906/7450/815/283455
R-HSA-9649948	Signaling downstream of RAS mutants	35	-0.539932	-1.88212	0.00228444	0.0297731	0.0239147	1534	tags=34%, list=14%, signal=30%	3717/808/5595/805/5594/801/408/3845/5906/7450/815/283455
R-HSA-176187	Activation of ATR in response to replication stress	34	0.608391	1.74013	0.00241552	0.0311014	0.0249816	3287	tags=71%, list=29%, signal=50%	995/993/55388/4171/5983/23594/4176/4172/990/1111/1017/4998/63967/4175/84515/8317/5982/5984/10926/8318/84126/23595/545/6119
R-HSA-2214320	Anchoring fibril formation	10	0.793306	1.76523	0.00243881	0.0311014	0.0249816	438	tags=50%, list=4%, signal=48%	1277/1282/1278/1284/3918
R-HSA-5250924	B-WICH complex positively regulates rRNA expression	76	0.504773	1.68711	0.00250426	0.0315963	0.0253791	3636	tags=58%, list=32%, signal=39%	128312/10849/51082/2648/8356/9188/8339/8357/9533/30834/3013/8331/3014/79101/8351/8348/8346/8968/8340/84172/8363/8341/8355/7913/8294/8360/8970/8354/8343/5440/8345/3015/8344/64425/10514/85236/8342/55766/8334/8349/9015/8335/60/126961
R-HSA-212300	PRC2 methylates histones and DNA	62	0.526602	1.70808	0.00259439	0.0323889	0.0260157	3636	tags=60%, list=32%, signal=41%	1789/128312/26147/8356/8339/8357/3013/8331/3014/8351/2146/8348/8346/8968/8340/8363/8341/8355/8294/8360/8970/3720/8354/8343/5931/8345/3015/8344/1786/85236/8342/55766/8334/8349/8335/5252/126961
R-HSA-8874081	MET activates PTK2 signaling	25	0.657394	1.76834	0.00263822	0.0325931	0.0261797	1117	tags=44%, list=10%, signal=40%	1301/1277/1278/85301/3918/1289/4233/1290/3673/1281/3911
R-HSA-73772	RNA Polymerase I Promoter Escape	76	0.503025	1.68127	0.002734	0.0334281	0.0268505	3713	tags=58%, list=33%, signal=39%	128312/10849/51082/11335/8356/8339/8357/9533/30834/3013/8331/3014/79101/8351/8348/8346/8968/2068/8340/84172/8363/8341/8355/8294/8360/8970/8354/8343/5440/8345/3015/8344/64425/85236/2967/8342/55766/8334/8349/2071/9015/8335/126961/4331
R-HSA-2500257	Resolution of Sister Chromatid Cohesion	102	0.463455	1.60545	0.00284715	0.0344563	0.0276763	2898	tags=43%, list=26%, signal=32%	10381/11004/113130/891/1058/83540/991/699/1063/983/57405/5347/2491/79980/701/332/5905/151648/54821/22919/54820/55839/81929/55143/220134/4085/57122/147841/8379/9212/57082/3619/1062/84617/54908/9735/6232/401541/11130/23047/55920/7277/55166/151246
R-HSA-500792	GPCR ligand binding	119	0.439639	1.54462	0.00290865	0.034845	0.0279886	1448	tags=28%, list=13%, signal=24%	7472/3576/6372/8862/7481/2919/64106/2921/6344/1903/1909/3627/5739/2828/6469/7852/5021/2149/2918/27199/1604/9718/4283/79924/1131/301/58191/1233/29933/10203/1880/8323/57007
R-HSA-453274	Mitotic G2-G2/M phases	162	0.412686	1.50553	0.00305167	0.0361928	0.0290712	2163	tags=27%, list=19%, signal=22%	10381/84962/22974/4605/994/55722/440145/9088/891/1869/6790/4751/2305/1063/983/995/5347/993/11190/28227/3161/3326/5698/890/51512/653784/1871/23354/22919/54820/1069/1017/22994/286826/6233/55559/7465/1454/5693/79866/7532/4957/10213/84617
R-HSA-2559582	Senescence-Associated Secretory Phenotype (SASP)	90	0.479052	1.63326	0.00312044	0.036642	0.029432	3428	tags=51%, list=31%, signal=36%	3576/11065/1029/3490/128312/27338/3725/1019/8356/890/8339/8357/3013/8331/3014/8351/1017/8348/8346/6233/8968/10919/8340/8363/8341/8881/8355/8294/8360/8970/64682/8354/8343/8345/3015/8344/85236/51434/8342/1021/55766/8334/8349/51529/1027/1032
R-HSA-5334118	DNA methylation	53	0.541087	1.70488	0.00318766	0.0370644	0.0297713	3306	tags=58%, list=30%, signal=41%	1789/128312/8356/29128/8339/8357/3013/8331/3014/8351/8348/8346/8968/8340/8363/8341/8355/8294/8360/8970/8354/8343/8345/3015/8344/1786/85236/8342/55766/8334/8349
R-HSA-2559586	DNA Damage/Telomere Stress Induced Senescence	68	0.500337	1.63905	0.00326643	0.0374845	0.0301087	3518	tags=54%, list=31%, signal=38%	128312/3159/65057/3007/890/8339/3013/8331/3014/1017/8348/8346/8340/8363/8341/8294/5925/8360/3006/8970/3008/4361/8343/3009/8345/3015/8344/898/4001/85236/8342/55766/3005/8334/8349/1027/8335
R-HSA-72662	Activation of the mRNA upon binding of the cap-binding complex and eIFs, and subsequent binding to 43S	42	0.575914	1.73886	0.00328701	0.0374845	0.0301087	3013	tags=62%, list=27%, signal=45%	8662/6227/8894/26986/6223/3646/1968/6210/6209/6188/6204/6224/6233/6222/3921/6194/6203/8663/6229/6217/6232/6228/6208/10480/1973/6218
R-HSA-9648025	EML4 and NUDC in mitotic spindle formation	93	0.465702	1.59536	0.00336479	0.0380061	0.0305276	2898	tags=43%, list=26%, signal=32%	10381/11004/1058/83540/991/699/1063/57405/5347/2491/79980/701/332/5905/151648/54821/22919/54820/55839/81929/55143/220134/4085/57122/147841/8379/9212/57082/3619/1062/84617/54908/9735/6232/401541/11130/55920/7277/55166/151246
R-HSA-352230	Amino acid transport across the plasma membrane	17	0.706903	1.73996	0.00346678	0.0387887	0.0311563	1430	tags=59%, list=13%, signal=51%	54716/8140/6533/92745/23657/6541/6520/123096/6510/23428
R-HSA-5693567	HDR through Homologous Recombination (HRR) or Single Strand Annealing (SSA)	118	0.438619	1.54286	0.00351348	0.0389396	0.0312775	3512	tags=46%, list=31%, signal=32%	128312/9156/10635/675/51750/5983/5425/890/641/8339/7329/3014/5424/5890/1111/1017/79728/8348/672/8346/6233/63967/8340/8363/8341/1763/9025/8294/5111/5982/8360/8970/5984/4361/54962/8343/23514/8345/8344/54107/85236/84126/146956/84464/8342/8914/56655/545/6119/8349/51720/9656/83695/5888
R-HSA-8875878	MET promotes cell motility	36	0.582914	1.69172	0.00357312	0.0389396	0.0312775	761	tags=31%, list=7%, signal=29%	84951/1301/1277/1278/85301/3918/1289/4233/1290/3673/1281
R-HSA-5578775	Ion homeostasis	28	-0.558272	-1.81453	0.00365654	0.0389396	0.0312775	1706	tags=46%, list=15%, signal=39%	476/808/805/3708/483/801/6786/2281/490/6717/815/5349/489
R-HSA-912446	Meiotic recombination	70	0.510545	1.67845	0.00367079	0.0389396	0.0312775	3518	tags=56%, list=31%, signal=38%	128312/1019/675/8356/84057/641/8339/8357/4439/3013/8331/3014/8351/1017/8348/672/8346/8968/8340/8363/8341/8355/8294/8360/8970/4361/8354/8343/8345/3015/8344/85236/8342/55766/8334/6119/8349/5888/8335
R-HSA-1500620	Meiosis	92	0.467671	1.60116	0.00368094	0.0389396	0.0312775	3759	tags=58%, list=34%, signal=39%	128312/1019/9985/675/65057/8356/84057/641/8339/8357/4439/3013/7329/8331/3014/8351/1017/8348/672/8346/8968/10734/8340/8363/8341/8355/8294/8360/8970/4361/8354/8343/11083/8345/3015/8344/4001/85236/8342/55766/545/8334/6119/8349/10735/4000/5888/8335/126961/5885/10388/9126/29893
R-HSA-2559583	Cellular Senescence	166	0.414312	1.5151	0.00372014	0.0389396	0.0312775	3428	tags=43%, list=31%, signal=31%	3576/84733/11065/1029/3490/128312/27338/1869/3159/57332/3725/1019/65057/2114/8356/1912/3007/890/8339/1871/8357/3013/8331/3014/8351/1017/2146/3397/8348/8346/7027/6233/8968/10919/8340/2077/8363/8341/8881/8355/8294/9448/5925/8360/3006/8970/3008/4361/64682/8354/8343/5931/3009/8345/3015/8344/5606/898/4001/85236/51434/8342/1021/55766/7867/3005/5600/8334/8349/51529/1027/1032
R-HSA-5250913	Positive epigenetic regulation of rRNA expression	91	0.485534	1.661	0.00373065	0.0389396	0.0312775	3650	tags=55%, list=33%, signal=37%	128312/10849/51082/11335/2648/8356/9188/8339/8357/9533/30834/3013/8331/3014/79101/8351/8348/8346/8968/10919/8340/84172/8363/8341/8355/7913/8294/8360/3066/8970/8354/8343/5931/5440/8345/3015/8344/64425/10514/85236/1108/8342/55766/8334/8349/9015/8335/60/126961/7270
R-HSA-156711	Polo-like kinase mediated events	16	0.700863	1.6987	0.00374293	0.0389396	0.0312775	1904	tags=62%, list=17%, signal=52%	4605/9088/891/2305/1063/995/5347/993/286826/7465
R-HSA-3560783	Defective B4GALT7 causes EDS, progeroid type	11	0.774999	1.74421	0.0039357	0.0405891	0.0326024	1139	tags=45%, list=10%, signal=41%	633/2719/1462/375790/6385
R-HSA-68962	Activation of the pre-replicative complex	32	0.615561	1.73577	0.00414731	0.0420411	0.0337687	3287	tags=72%, list=29%, signal=51%	55388/4171/81620/23594/4176/4172/990/1017/4998/4175/84515/5422/8317/5558/10926/23649/54107/8318/29935/5557/23595/56655/6119
R-HSA-9610379	HCMV Late Events	98	0.448964	1.55208	0.0041474	0.0420411	0.0337687	3658	tags=51%, list=33%, signal=35%	128312/92815/8356/8336/8339/8357/8480/3013/23225/8331/81929/8351/8332/8348/8346/8968/8329/8340/57122/9631/8363/8341/8355/9818/8294/8360/23165/8330/440689/8970/8354/8343/9688/8345/8344/11097/85236/85235/8342/8334/23636/8349/9883/8969/51160/129401/8335/126961/51028/317772
R-HSA-72766	Translation	237	0.381868	1.43285	0.00422936	0.0425087	0.0341443	3796	tags=46%, list=34%, signal=31%	8662/6227/8894/200916/5464/7407/2617/6132/6136/6170/6137/6129/9521/6156/26986/6223/1936/51504/6130/3646/25873/1968/3376/6144/1615/6210/6209/6167/6188/6204/64979/63875/6224/6185/6233/79587/6222/65005/3921/6194/16/6168/92935/6134/6160/4736/6141/6203/7965/6176/6161/90480/2193/8663/122704/3735/6165/124454/6175/23521/6229/4141/9045/6217/29088/6155/6159/6232/6158/6228/6208/10240/6133/23480/64949/79731/…
R-HSA-72702	Ribosomal scanning and start codon recognition	41	0.560385	1.67522	0.00428108	0.0426669	0.0342714	3714	tags=71%, list=33%, signal=47%	8662/6227/8894/6223/3646/1968/6210/6209/6188/6204/6224/6233/6222/3921/6194/6203/8663/6229/6217/6232/6228/6208/10480/1973/6218/6207/8668/6189/6205
R-HSA-3000170	Syndecan interactions	19	0.68802	1.73257	0.00434225	0.0429159	0.0344714	1646	tags=58%, list=15%, signal=49%	1277/1278/1289/1290/3673/1281/3371/87/6385/3685/3693
R-HSA-5250941	Negative epigenetic regulation of rRNA expression	92	0.463149	1.58568	0.00449389	0.0440476	0.0353804	3713	tags=53%, list=33%, signal=36%	1789/128312/10849/51082/8356/8339/8357/9533/30834/3013/8331/3014/79101/8351/8348/8346/8968/2068/8340/84172/8363/8341/8355/8294/8360/6839/3066/8970/8354/8343/5440/8345/3015/8344/1786/64425/85236/2967/8342/55766/8334/8349/2071/10284/9015/8335/126961/7270/4331
R-HSA-72695	Formation of the ternary complex, and subsequently, the 43S complex	35	0.600354	1.72598	0.00463602	0.0450682	0.0362001	3714	tags=80%, list=33%, signal=54%	8662/6227/8894/6223/3646/1968/6210/6209/6188/6204/6224/6233/6222/3921/6194/6203/8663/6229/6217/6232/6228/6208/10480/6218/6207/8668/6189/6205
R-HSA-73864	RNA Polymerase I Transcription	95	0.460824	1.5851	0.0046807	0.0451326	0.0362519	3713	tags=54%, list=33%, signal=36%	128312/10849/51082/11335/2648/8356/8339/8357/9533/30834/3013/8331/3014/79101/8351/8348/8346/8968/2068/10919/8340/284119/84172/8363/8341/8355/8294/8360/3066/8970/8354/8343/5931/5440/8345/3015/8344/64425/85236/1108/2967/8342/55766/8334/8349/2071/9015/8335/126961/7270/4331
R-HSA-68875	Mitotic Prophase	121	0.43727	1.54736	0.00488904	0.0467613	0.0375601	3518	tags=48%, list=31%, signal=33%	128312/891/983/5347/8356/8339/8357/8480/54892/3013/23225/8331/3014/2010/81929/10592/8351/6418/8348/8346/8968/8340/57122/9631/8363/8341/7443/8355/9818/8294/5925/8360/23165/8970/8354/8343/9688/8345/3015/8815/8344/4001/11097/85236/23310/23133/8342/7112/55766/64900/8334/23636/8349/9883/221496/129401/4000/8335
Reactome ORA upregulated genes
ID	Description	GeneRatio	BgRatio	pvalue	p.adjust	qvalue		Count		geneID
R-HSA-1474244	Extracellular matrix organization	66/812	301/10704	1.31882e-15	1.6116e-12	1.48958e-12		66		MMP7/COMP/SPP1/BGN/COL9A3/COL11A1/TIMP1/BMP7/COL1A1/COL8A1/COL4A1/ACAN/P4HA3/LOXL4/TGFB2/COL1A2/COL4A2/LTBP2/ADAM8/ITGAX/COL10A1/SPARC/ICAM5/ITGB8/COL27A1/LAMC2/MFAP2/PDGFB/COL5A1/VCAN/AGRN/CTSV/COL5A2/LOXL2/ITGA2/ADAMTS9/ADAM12/COL6A3/SERPINH1/MMP9/MMP17/PLOD3/ADAMTS5/ITGA5/COL3A1/TGFB3/TNC/ADAM19/MMP14/ACTN1/MMP12/ITGAM/P3H1/COL12A1/CD44/LAMA5/SDC4/ITGA11/MMP16/ITGA9/BMP4/ITGAV/CEACAM6/COL7A1/F…
R-HSA-216083	Integrin cell surface interactions	27/812	85/10704	5.95738e-11	3.63996e-08	3.36435e-08		27		COMP/SPP1/COL9A3/COL1A1/COL8A1/COL4A1/COL1A2/COL4A2/ITGAX/COL10A1/ICAM5/ITGB8/COL5A1/AGRN/COL5A2/ITGA2/COL6A3/ITGA5/COL3A1/TNC/ITGAM/CD44/ITGA11/ITGA9/ITGAV/COL7A1/FBN1
R-HSA-2022090	Assembly of collagen fibrils and other multimeric structures	21/812	61/10704	1.54794e-09	6.30529e-07	5.82787e-07		21		MMP7/COL9A3/COL11A1/COL1A1/COL8A1/COL4A1/LOXL4/COL1A2/COL4A2/COL10A1/COL27A1/LAMC2/COL5A1/CTSV/COL5A2/LOXL2/COL6A3/MMP9/COL3A1/COL12A1/COL7A1
R-HSA-3000178	ECM proteoglycans	23/812	76/10704	4.55577e-09	1.39179e-06	1.28641e-06		23		COMP/BGN/COL9A3/COL1A1/COL4A1/ACAN/TGFB2/COL1A2/COL4A2/ITGAX/SPARC/COL5A1/VCAN/AGRN/COL5A2/ITGA2/COL6A3/COL3A1/TGFB3/TNC/LAMA5/ITGA9/ITGAV
R-HSA-1474290	Collagen formation	25/812	90/10704	6.96876e-09	1.70317e-06	1.57421e-06		25		MMP7/COL9A3/COL11A1/COL1A1/COL8A1/COL4A1/P4HA3/LOXL4/COL1A2/COL4A2/COL10A1/COL27A1/LAMC2/COL5A1/CTSV/COL5A2/LOXL2/COL6A3/SERPINH1/MMP9/PLOD3/COL3A1/P3H1/COL12A1/COL7A1
R-HSA-1474228	Degradation of the extracellular matrix	31/812	140/10704	4.179e-08	8.51124e-06	7.86679e-06		31		MMP7/SPP1/COL9A3/COL11A1/TIMP1/COL1A1/COL8A1/COL4A1/ACAN/COL1A2/COL4A2/ADAM8/COL10A1/LAMC2/COL5A1/CTSV/COL5A2/ADAMTS9/COL6A3/MMP9/MMP17/ADAMTS5/COL3A1/MMP14/MMP12/COL12A1/CD44/LAMA5/MMP16/COL7A1/FBN1
R-HSA-3000171	Non-integrin membrane-ECM interactions	18/812	59/10704	1.90274e-07	3.32163e-05	3.07013e-05		18		COL11A1/COL1A1/COL4A1/COL1A2/COL4A2/COL10A1/LAMC2/PDGFB/COL5A1/AGRN/COL5A2/ITGA2/COL3A1/TNC/ACTN1/LAMA5/SDC4/ITGAV
R-HSA-1650814	Collagen biosynthesis and modifying enzymes	19/812	67/10704	3.15042e-07	4.81227e-05	4.4479e-05		19		COL9A3/COL11A1/COL1A1/COL8A1/COL4A1/P4HA3/COL1A2/COL4A2/COL10A1/COL27A1/COL5A1/COL5A2/COL6A3/SERPINH1/PLOD3/COL3A1/P3H1/COL12A1/COL7A1
R-HSA-8948216	Collagen chain trimerization	15/812	44/10704	3.97975e-07	5.40362e-05	4.99447e-05		15		COL9A3/COL11A1/COL1A1/COL8A1/COL4A1/COL1A2/COL4A2/COL10A1/COL27A1/COL5A1/COL5A2/COL6A3/COL3A1/COL12A1/COL7A1
R-HSA-1442490	Collagen degradation	18/812	64/10704	7.36631e-07	9.00163e-05	8.32005e-05		18		MMP7/COL9A3/COL11A1/COL1A1/COL8A1/COL4A1/COL1A2/COL4A2/COL10A1/COL5A1/COL5A2/COL6A3/MMP9/COL3A1/MMP14/MMP12/COL12A1/COL7A1
R-HSA-8874081	MET activates PTK2 signaling	11/812	30/10704	6.39334e-06	0.000694832	0.000642221		11		COL11A1/COL1A1/COL1A2/COL27A1/LAMC2/COL5A1/MET/COL5A2/ITGA2/COL3A1/LAMA5
R-HSA-69273	Cyclin A/B1/B2 associated events during G2/M transition	10/812	25/10704	6.82323e-06	0.000694832	0.000642221		10		CDC25B/PKMYT1/CCNB1/FOXM1/CDK1/CDC25C/PLK1/CDC25A/PPP2R3B/CCNA2
R-HSA-156711	Polo-like kinase mediated events	8/812	16/10704	7.87471e-06	0.000740223	0.000684175		8		MYBL2/PKMYT1/CCNB1/FOXM1/CENPF/CDC25C/PLK1/CDC25A
R-HSA-8864260	Transcriptional regulation by the AP-2 (TFAP2) family of transcription factors	12/812	38/10704	1.43176e-05	0.0012473	0.00115285		12		PITX2/CITED4/MYC/VEGFA/MYBL2/TFAP2A/TFAP2E/TFAP2C/NOP2/ATAD2/HSPD1/NPM1
R-HSA-3000170	Syndecan interactions	10/812	27/10704	1.53105e-05	0.0012473	0.00115285		10		COL1A1/COL1A2/COL5A1/COL5A2/ITGA2/COL3A1/TNC/ACTN1/SDC4/ITGAV
R-HSA-1566948	Elastic fibre formation	13/812	45/10704	1.86434e-05	0.00142389	0.00131608		13		BMP7/LOXL4/TGFB2/LTBP2/ITGB8/MFAP2/LOXL2/ITGA5/TGFB3/BMP4/ITGAV/FBLN2/FBN1
R-HSA-8875878	MET promotes cell motility	12/812	41/10704	3.37831e-05	0.00242841	0.00224454		12		TNS4/COL11A1/COL1A1/COL1A2/COL27A1/LAMC2/COL5A1/MET/COL5A2/ITGA2/COL3A1/LAMA5
R-HSA-186797	Signaling by PDGF	14/812	58/10704	8.12866e-05	0.00551846	0.00510062		14		SPP1/THBS2/COL9A3/COL4A1/COL4A2/PDGFRB/PDGFB/COL5A1/COL5A2/COL6A3/GRB7/COL3A1/PLCG1/PTPN12
R-HSA-1538133	G0 and Early G1	9/812	27/10704	0.00010703	0.00675298	0.00624166		9		MYC/MYBL2/E2F1/CDK1/TOP2A/CDC25A/E2F5/CCNA2/RBL1
R-HSA-352230	Amino acid transport across the plasma membrane	10/812	33/10704	0.000110523	0.00675298	0.00624166		10		SLC6A20/SLC7A5/SLC6A6/SLC38A5/SLC7A11/SLC7A1/SLC3A2/SLC25A29/SLC1A5/SLC7A8
R-HSA-453279	Mitotic G1 phase and G1/S transition	25/812	149/10704	0.000131485	0.00765115	0.00707183		25		MYC/CDKN2A/MYBL2/CCNB1/E2F1/CCND1/CDK1/CDK4/TOP2A/CDC25A/MCM10/MCM2/RRM2/PPP2R3B/E2F5/CDKN1C/CDT1/ORC6/MCM7/E2F6/MCM3/PSMB9/CCNA2/E2F3/RBL1
R-HSA-180786	Extension of Telomeres	12/812	51/10704	0.000335527	0.018637	0.0172258		12		TERT/DKC1/DSCC1/CHTF18/RTEL1/ACD/RFC3/POLD2/RUVBL1/CCNA2/BLM/NHP2
R-HSA-983189	Kinesins	13/812	59/10704	0.000383279	0.0203043	0.0187669		13		TUBB3/KIF26B/KIF2C/KIF3C/KIF4A/KIF21B/KIF20A/KIF18B/KIFC1/KIF12/KIF23/RACGAP1/KIF11
R-HSA-2129379	Molecules associated with elastic fibres	10/812	38/10704	0.000398775	0.0203043	0.0187669		10		BMP7/TGFB2/LTBP2/ITGB8/MFAP2/TGFB3/BMP4/ITGAV/FBLN2/FBN1
R-HSA-6785807	Interleukin-4 and Interleukin-13 signaling	19/812	108/10704	0.000444059	0.0210998	0.0195021		19		CXCL8/TIMP1/LCN2/MYC/IL23A/VEGFA/COL1A2/LIF/ITGAX/BCL2L1/BATF/CCND1/MMP9/PIM1/SOCS1/ITGAM/LAMA5/BIRC5/ANXA1
R-HSA-453274	Mitotic G2-G2/M phases	29/812	198/10704	0.000448931	0.0210998	0.0195021		29		TUBB3/AJUBA/TPX2/MYBL2/CDC25B/CEP72/MZT1/PKMYT1/CCNB1/E2F1/AURKA/NEK2/FOXM1/CENPF/CDK1/CDC25C/PLK1/CDC25A/CEP250/PPP2R3B/HMMR/HSP90AB1/PSMB9/CCNA2/GTSE1/MZT2A/E2F3/HAUS5/MAPRE1
R-HSA-2214320	Anchoring fibril formation	6/812	15/10704	0.000515955	0.0233517	0.0215836		6		COL1A1/COL4A1/COL1A2/COL4A2/LAMC2/COL7A1
R-HSA-1362300	Transcription of E2F targets under negative control by p107 (RBL1) and p130 (RBL2) in complex with HDAC1	6/812	16/10704	0.000772905	0.0337318	0.0311777		6		MYBL2/E2F1/CDK1/E2F5/CCNA2/RBL1
R-HSA-69620	Cell Cycle Checkpoints	38/812	294/10704	0.000813228	0.0342677	0.0316731		38		UBE2C/CDKN2A/H2BU1/KIF2C/PKMYT1/UBE2S/CCNB1/CENPA/NUF2/EXO1/CDC20/BUB1/CENPF/CDK1/SPC25/CDC25C/PLK1/CDC25A/MCM10/MCM2/CENPI/RFC3/DSN1/BUB1B/ORC6/MCM7/MCM3/PHF20/BIRC5/PSMB9/CCNA2/RANGAP1/GTSE1/SGO1/BLM/H2BC8/ERCC6L/MAPRE1
R-HSA-171319	Telomere Extension By Telomerase	7/812	23/10704	0.00117446	0.047812	0.0441918		7		TERT/DKC1/RTEL1/ACD/RUVBL1/CCNA2/NHP2
R-HSA-2500257	Resolution of Sister Chromatid Cohesion	20/812	126/10704	0.00122888	0.047812	0.0441918		20		TUBB3/KIF2C/CDCA5/CCNB1/CENPA/NUF2/CDC20/BUB1/CENPF/CDK1/SPC25/PLK1/CENPI/DSN1/BUB1B/BIRC5/RANGAP1/SGO1/ERCC6L/MAPRE1
R-HSA-176974	Unwinding of DNA	5/812	12/10704	0.00125203	0.047812	0.0441918		5		GINS1/MCM2/MCM7/GINS4/MCM3
R-HSA-202733	Cell surface interactions at the vascular wall	21/812	137/10704	0.00147942	0.0533298	0.0492918		21		OLR1/SLC7A5/COL1A1/COL1A2/ITGAX/SLC7A11/GRB7/SLC3A2/ITGA5/INPP5D/TNFRSF10B/ITGAM/PLCG1/CD44/THBD/SDC4/MIF/SLC7A8/ITGAV/CEACAM6/SLC16A3
R-HSA-8868773	rRNA processing in the nucleus and cytosol	27/812	194/10704	0.00152243	0.0533298	0.0492918		27		BOP1/RRP1/UTP14A/RPS21/DKC1/RPL22L1/EXOSC5/NOP2/DCAF13/RPP25/UTP4/RPL8/RPL12/RPL39/RPL13/DDX21/RPL7/EXOSC4/RPL30/RPS19/NOP58/TRMT112/RPL7A/NOP56/RPL36/NHP2/RPL21
R-HSA-72312	rRNA processing	28/812	204/10704	0.00155505	0.0533298	0.0492918		28		BOP1/RRP1/UTP14A/RPS21/DKC1/RPL22L1/EXOSC5/NOP2/DCAF13/RPP25/UTP4/RPL8/RPL12/RPL39/RPL13/DDX21/RPL7/EXOSC4/RPL30/RPS19/NOP58/TRMT112/RPL7A/NOP56/RPL36/MRM2/NHP2/RPL21
R-HSA-2243919	Crosslinking of collagen fibrils	6/812	18/10704	0.00157109	0.0533298	0.0492918		6		COL1A1/COL4A1/LOXL4/COL1A2/COL4A2/LOXL2
Reactome ORA downregulated
ID	Description	GeneRatio	BgRatio	pvalue	p.adjust	qvalue		Count		geneID
R-HSA-983712	Ion channel transport	21/418	186/10704	1.16277e-05	0.00605859	0.00577113		21		ATP8A1/CLCN2/ATP8B4/ATP2C2/FKBP1B/TRPM5/ATP2B1/SGK2/TRPM4/ATP6V0D2/SRI/TRPC6/CAMK2A/MCOLN2/FXYD3/NEDD4L/ATP8B1/ATP2A3/ANO7/TRPM6/BEST4
R-HSA-418360	Platelet calcium homeostasis	8/418	30/10704	1.38799e-05	0.00605859	0.00577113		8		P2RX4/STIM1/ATP2B1/P2RX6/SRI/TRPC6/ATP2A3/P2RX1
R-HSA-977068	Termination of O-glycan biosynthesis	7/418	24/10704	2.55894e-05	0.00606544	0.00577766		7		MUC5AC/MUC1/ST6GALNAC3/ST3GAL4/MUC5B/MUC12/MUC4
R-HSA-913709	O-linked glycosylation of mucins	11/418	63/10704	2.77913e-05	0.00606544	0.00577766		11		MUC5AC/GALNT5/GALNT7/MUC1/ST6GALNAC3/ST3GAL4/GALNT8/MUC5B/MUC12/MUC4/B3GNT7
R-HSA-1428517	The citric acid (TCA) cycle and respiratory electron transport	19/418	176/10704	5.64264e-05	0.00985206	0.00938461		19		ND1/NDUFS2/ND6/ATP5F1B/ME2/COX8A/ATP5MC3/NDUFS3/UQCRFS1/ATP5MC1/NDUFB1/UCP3/NDUFS1/IDH3A/ND5/NDUFA6/LDHAL6B/ACO2/ATP5F1A
R-HSA-5173105	O-linked glycosylation	14/418	111/10704	0.00010195	0.0128892	0.0122776		14		MUC5AC/B4GAT1/GALNT5/GALNT7/THSD4/MUC1/ST6GALNAC3/ST3GAL4/GALNT8/MUC5B/MUC12/SPON1/MUC4/B3GNT7
R-HSA-163200	Respiratory electron transport, ATP synthesis by chemiosmotic coupling, and heat production by uncoupling proteins.	15/418	125/10704	0.000103349	0.0128892	0.0122776		15		ND1/NDUFS2/ND6/ATP5F1B/COX8A/ATP5MC3/NDUFS3/UQCRFS1/ATP5MC1/NDUFB1/UCP3/NDUFS1/ND5/NDUFA6/ATP5F1A
R-HSA-139853	Elevation of cytosolic Ca2+ levels	5/418	16/10704	0.000270968	0.0294951	0.0280957		5		P2RX4/STIM1/P2RX6/TRPC6/P2RX1
R-HSA-936837	Ion transport by P-type ATPases	9/418	57/10704	0.000329476	0.0294951	0.0280957		9		ATP8A1/ATP8B4/ATP2C2/ATP2B1/SRI/CAMK2A/FXYD3/ATP8B1/ATP2A3
R-HSA-5083625	Defective GALNT3 causes familial hyperphosphatemic tumoral calcinosis (HFTC)	5/418	17/10704	0.000371646	0.0294951	0.0280957		5		MUC5AC/MUC1/MUC5B/MUC12/MUC4
R-HSA-5083636	Defective GALNT12 causes colorectal cancer 1 (CRCS1)	5/418	17/10704	0.000371646	0.0294951	0.0280957		5		MUC5AC/MUC1/MUC5B/MUC12/MUC4
R-HSA-5083632	Defective C1GALT1C1 causes Tn polyagglutination syndrome (TNPS)	5/418	18/10704	0.000498213	0.036245	0.0345253		5		MUC5AC/MUC1/MUC5B/MUC12/MUC4
R-HSA-418346	Platelet homeostasis	11/418	88/10704	0.000601858	0.0379049	0.0361065		11		P2RX4/STIM1/ATP2B1/GNG2/P2RX6/SRI/TRPC6/PDE5A/PDE9A/ATP2A3/P2RX1
R-HSA-71288	Creatine metabolism	4/418	11/10704	0.000607868	0.0379049	0.0361065		4		CKMT1A/CKMT1B/SLC6A7/CKB
KEGG GSEA
ID	Description	setSize	enrichmentScore	NES	pvalue	p.adjust	qvalues	rank	leading_edge	core_enrichment
hsa05208	Chemical carcinogenesis - reactive oxygen species	137	-0.421874	-1.89453	4.70129e-06	0.00132221	0.00107752	2348	tags=43%, list=21%, signal=34%	4723/4217/55967/9020/5601/292/1345/1349/4731/4694/1340/6391/4537/4696/4514/4509/374291/4705/5580/5595/1327/1347/4714/5594/4698/6655/4711/1329/5728/10476/1350/4724/8503/4535/653361/4720/4541/506/572/1351/518/3845/4722/7386/516/4707/4719/405/4259/2947/4540/4700/6416/1950/2948/5337/498/2949/1836
hsa00190	Oxidative phosphorylation	77	-0.513474	-2.08665	8.5304e-06	0.00132221	0.00107752	2074	tags=53%, list=19%, signal=44%	1345/1349/4731/4694/1340/6391/4537/4696/4514/4509/374291/4705/1327/1347/4714/1353/4698/4711/1329/51382/54205/9114/10476/1350/4724/4535/4720/4541/506/1351/518/4722/7386/516/4707/4719/4540/1352/4700/245972/498
hsa04310	Wnt signaling pathway	112	0.524422	1.85092	2.48968e-05	0.00257267	0.00209657	718	tags=18%, list=6%, signal=17%	7472/4316/85407/8061/27123/6424/7481/85409/8549/8840/4609/54894/59352/8313/64321/51176/595/25805/3725/84133
hsa04714	Thermogenesis	142	-0.384586	-1.73194	7.70212e-05	0.00443985	0.00361822	2074	tags=39%, list=19%, signal=32%	1345/5562/1349/10818/493753/4731/4694/2475/1340/51103/6391/4537/4696/51548/4514/4509/148327/374291/4705/1327/1347/4714/1353/4698/6655/6595/4711/1329/5563/10476/5592/1350/4724/6195/4535/4720/4541/506/1351/518/3845/4722/7386/516/4707/656/112/4719/4540/1352/4700/1374/90993/498/5567
hsa04512	ECM-receptor interaction	57	0.609739	1.96258	8.00163e-05	0.00443985	0.00361822	1285	tags=39%, list=11%, signal=34%	1311/6696/7058/1299/1277/1282/158326/1278/1284/3696/3918/375790/3673/1293/3678/3371/960/3161/3911/6385/22801/3680
hsa05322	Systemic lupus erythematosus	86	0.5436	1.86311	8.59327e-05	0.00443985	0.00361822	3658	tags=59%, list=33%, signal=40%	2214/2209/2904/128312/92815/2212/87/6628/941/8356/8336/8339/3119/8357/3013/8331/3014/8351/8332/8348/942/8346/8968/8329/8340/9555/6741/8363/8341/8355/8294/8360/8330/440689/8970/8354/8343/8345/3015/8344/85236/85235/8342/55766/8334/8349/8969/8335/958/126961/317772
hsa05146	Amoebiasis	57	0.602059	1.93786	0.000111424	0.00472802	0.00385305	1204	tags=35%, list=11%, signal=31%	3576/2919/1277/2921/1282/7042/1278/1284/3918/7097/1281/7043/87/2769/3684/384/23236/5272/3911/5332
hsa04657	IL-17 signaling pathway	54	0.614442	1.9564	0.000122013	0.00472802	0.00385305	700	tags=22%, list=6%, signal=21%	3576/6372/8061/2919/2921/3934/225689/3627/7188/4318/53342/3725
hsa05165	Human papillomavirus infection	236	0.424474	1.60654	0.000148394	0.00511133	0.00416543	1646	tags=22%, list=15%, signal=19%	7472/1311/6696/7058/1299/7481/1277/1282/7422/26508/1278/1284/4854/9586/8313/3696/9636/5159/3918/57801/4600/4599/50855/1869/3673/245973/1293/595/7015/3678/1019/6009/3371/23513/28227/3911/90423/4855/22801/890/5315/3680/5933/10134/1499/3685/8323/9296/3955/1017/8312/3693
hsa04110	Cell cycle	110	0.50066	1.7646	0.000204928	0.00635276	0.00517712	2228	tags=41%, list=20%, signal=33%	4609/1029/7042/994/9088/891/7272/1869/595/991/699/983/1019/7043/995/9232/5347/993/5591/4171/10459/1875/1028/701/23594/4176/4172/890/1871/5933/990/4085/1111/9700/1017/4998/7027/4175/7465/8379/8317/7532/8881/5111/5925
hsa05206	MicroRNAs in cancer	128	0.470376	1.68113	0.000386888	0.0109032	0.00888548	1642	tags=32%, list=15%, signal=28%	5268/4609/1545/54541/1029/7422/7042/4854/994/1789/8660/5328/5159/113130/5155/4233/1944/6659/1869/4363/595/6541/4318/5292/8651/3678/9493/3371/995/993/5335/960/4855/4325/1871/2744/7078/7329/3925/7431/2146
hsa05144	Malaria	18	0.746828	1.94932	0.000486702	0.0125731	0.0102464	772	tags=39%, list=7%, signal=36%	3576/1311/7058/7042/4233/7097/7043
hsa04390	Hippo signaling pathway	114	0.476897	1.682	0.000660508	0.0157506	0.0128358	2038	tags=32%, list=18%, signal=26%	7472/85407/7481/85409/374/655/4609/84962/1490/7004/7042/8313/27113/50855/51176/595/7043/23513/10413/332/652/1499/8323/8463/6788/8312/3397/6932/1855/3689/26524/126374/1454/7976/7532/7161
hsa04060	Cytokine-cytokine receptor interaction	107	0.489036	1.71619	0.000722298	0.0159937	0.0130339	1638	tags=32%, list=15%, signal=27%	3576/6372/3624/51330/2919/655/2921/9518/8794/51561/7042/3976/3627/10913/7852/3604/53342/9966/7043/4982/8795/4283/84957/53832/3559/58191/1233/944/652/57007/9235/23529/7133/9466
hsa05207	Chemical carcinogenesis - receptor activation	102	-0.389192	-1.65951	0.000820526	0.0169575	0.0138194	1248	tags=29%, list=11%, signal=26%	3717/5595/5594/6655/7421/5578/8503/6195/572/408/3845/112/405/4259/2947/778/596/1950/2948/28514/85315/54852/1139/90993/1136/5567/2100/2949/54576/54575
hsa05171	Coronavirus disease - COVID-19	133	0.459945	1.65422	0.000968757	0.0181831	0.0148181	3514	tags=53%, list=31%, signal=37%	3576/1839/3627/9636/4940/4600/4599/7097/4939/6227/3725/200916/2212/5335/6132/3654/6136/6170/6137/6129/6156/6223/6130/25873/6144/6210/115004/6209/6167/6188/6204/6224/6233/6222/3921/6194/6168/6134/6160/4736/6141/6203/6176/6161/6165/6175/23521/6229/9045/6217/6155/6159/6232/6158/6228/6208/6133/9349/6218/6128/3661/6142/10379/5600/5610/6169/6300/2197/6207/6772/6868
hsa00982	Drug metabolism - cytochrome P450	11	-0.762068	-1.92117	0.000997135	0.0181831	0.0148181	652	tags=55%, list=6%, signal=51%	4259/2947/2948/2949/54576/54575
hsa05012	Parkinson disease	161	-0.329255	-1.50277	0.0018006	0.0294949	0.0240366	2399	tags=39%, list=21%, signal=31%	7922/55669/4723/4217/55967/7318/5601/2774/292/1345/1349/4731/4694/1340/6391/7332/4537/4696/4514/4509/374291/55334/4705/808/1327/805/1347/4714/3708/7326/4698/4711/1329/54205/10476/1350/801/4724/90550/4535/4720/4541/506/1351/836/518/4722/7386/516/4707/51465/4719/9451/91860/4540/4700/815/4137/498/5567/3800/79861
hsa04974	Protein digestion and absorption	50	0.560225	1.75967	0.00180775	0.0294949	0.0240366	1446	tags=44%, list=13%, signal=38%	1299/1301/1277/1295/1282/1278/1284/1300/85301/1289/1290/1293/1506/6520/3784/3783/1281/1303/486/6510/23428/1294
hsa03008	Ribosome biogenesis in eukaryotes	64	0.515785	1.69242	0.00212428	0.0314862	0.0256594	4267	tags=66%, list=38%, signal=41%	6023/10813/1736/54913/84916/3692/51602/5901/10528/6949/23560/55651/65083/10940/22803/10799/55226/2091/1459/51096/83732/54552/27341/84135/25996/55127/84128/5822/55131/29889/55916/10248/9790/55813/81691/92856/7514/54433/134430/23195/10607/1460
hsa05020	Prion disease	164	-0.331804	-1.51837	0.00218728	0.0314862	0.0256594	2122	tags=36%, list=19%, signal=30%	5880/292/1345/1349/4731/4694/1340/6391/4537/4696/4514/4509/148327/374291/4705/5580/5595/1327/1347/4714/3708/5594/4689/4698/4711/1329/54205/10476/1350/4724/8503/90550/4535/6352/653361/4720/4541/506/572/1351/857/836/518/4722/7386/516/4707/4719/9451/4540/4700/778/3306/90993/498/5567/3800/79861/2902
hsa05219	Bladder cancer	35	0.611868	1.80933	0.00233298	0.0314862	0.0256594	762	tags=29%, list=7%, signal=27%	3576/4609/1839/1029/7422/1890/1869/595/4318/1019
hsa03010	Ribosome	99	0.472166	1.65031	0.0025262	0.0314862	0.0256594	3790	tags=62%, list=34%, signal=41%	6227/200916/6132/6136/6170/6137/6129/6156/6223/6130/25873/6144/6210/6209/6167/6188/6204/64979/63875/6224/6233/6222/65005/3921/6194/6168/6134/6160/4736/6141/6203/6176/6161/6165/6175/23521/6229/9045/6217/29088/6155/6159/6232/6158/6228/6208/6133/9349/6218/6128/6142/28998/6169/51073/2197/6207/6189/6183/6205/6143/11222
hsa04960	Aldosterone-regulated sodium reabsorption	18	-0.655001	-1.9039	0.00253393	0.0314862	0.0256594	1706	tags=56%, list=15%, signal=47%	476/5595/5594/483/6337/5578/8503/3845/23327/3291
hsa04151	PI3K-Akt signaling pathway	213	0.405536	1.52223	0.00253921	0.0314862	0.0256594	788	tags=16%, list=7%, signal=16%	1311/6696/7058/1299/374/2069/1277/1282/4609/54541/7422/1278/1284/5228/1969/9586/3696/2149/5159/3918/5155/598/4233/7424/1944/7097/3673/4846/1293/595/29941/3678/1019/6009/3371
hsa03030	DNA replication	35	0.5984	1.7695	0.00352339	0.0420096	0.0342353	3388	tags=71%, list=30%, signal=50%	4171/5983/5425/10535/4176/4172/5424/4175/5422/2237/79621/1763/5558/5111/6742/5982/5984/3978/23649/54107/29935/5557/56655/6119/246243
hsa03320	PPAR signaling pathway	25	0.628907	1.73402	0.00388228	0.0445743	0.0363254	1036	tags=24%, list=9%, signal=22%	4973/23305/4023/5360/4199/2182
KEGG ORA upregulated
ID	Description	GeneRatio	BgRatio	pvalue	p.adjust	qvalue		Count		geneID
hsa04110	Cell cycle	30/590	126/8142	3.7071e-09	1.17144e-06	1.0575e-06		30		4609/1029/7042/994/9088/891/7272/1869/595/991/699/983/1019/7043/995/9232/5347/993/5591/4171/10459/1875/1028/701/23594/4176/4172/890/1871/5933
hsa04512	ECM-receptor interaction	23/590	88/8142	3.91933e-08	6.19255e-06	5.59021e-06		23		1311/6696/7058/1299/1277/1282/158326/1278/1284/3696/3918/375790/3673/1293/3678/3371/960/3161/3911/6385/22801/3680/3685
hsa04974	Protein digestion and absorption	22/590	103/8142	3.2572e-06	0.000343092	0.00030972		22		1299/1301/1277/1295/1282/1278/1284/1300/85301/1289/1290/1293/1506/6520/3784/3783/1281/1303/486/6510/23428/1294
hsa05165	Human papillomavirus infection	47/590	331/8142	5.24187e-06	0.000414107	0.000373828		47		7472/1311/6696/7058/1299/7481/1277/1282/7422/26508/1278/1284/4854/9586/8313/3696/9636/5159/3918/57801/4600/4599/50855/1869/3673/245973/1293/595/7015/3678/1019/6009/3371/23513/28227/3911/90423/4855/22801/890/5315/3680/5933/10134/1499/3685/8323
hsa05146	Amoebiasis	20/590	102/8142	3.43217e-05	0.00216913	0.00195814		20		3576/2919/1277/2921/1282/7042/1278/1284/3918/7097/1281/7043/87/2769/3684/384/23236/5272/3911/5332
hsa04933	AGE-RAGE signaling pathway in diabetic complications	19/590	100/8142	8.40928e-05	0.00442889	0.0039981		19		3576/1277/1282/7422/7042/1278/1284/7424/4846/595/5292/3725/1281/1019/7043/23236/5335/7056/5332
hsa05219	Bladder cancer	11/590	41/8142	0.000112007	0.00505633	0.0045645		11		3576/4609/1839/1029/7422/1890/1869/595/4318/1019/1871
hsa04310	Wnt signaling pathway	26/590	167/8142	0.000155992	0.00616168	0.00556235		26		7472/4316/85407/8061/27123/6424/7481/85409/8549/8840/4609/54894/59352/8313/64321/51176/595/25805/3725/84133/23236/8607/5332/64840/1499/8323
hsa04510	Focal adhesion	29/590	201/8142	0.000259023	0.00880981	0.00795289		29		1311/6696/7058/1299/1277/1282/7422/1278/1284/5228/3696/5159/3918/5155/4233/7424/3673/1293/595/3725/7791/3678/3371/87/3911/22801/3680/1499/3685
hsa05222	Small cell lung cancer	17/590	92/8142	0.000278791	0.00880981	0.00795289		17		79444/1282/4609/1284/7188/3918/598/1869/3673/5915/595/1019/1164/3911/7185/1871/3685
hsa04390	Hippo signaling pathway	24/590	157/8142	0.000366062	0.010516	0.00949308		24		7472/85407/7481/85409/374/655/4609/84962/1490/7004/7042/8313/27113/50855/51176/595/7043/23513/10413/332/652/1499/8323/8463
hsa04151	PI3K-Akt signaling pathway	43/590	354/8142	0.000506099	0.0133273	0.012031		43		1311/6696/7058/1299/374/2069/1277/1282/4609/54541/7422/1278/1284/5228/1969/9586/3696/2149/5159/3918/5155/598/4233/7424/1944/7097/3673/4846/1293/595/29941/3678/1019/6009/3371/28227/3559/3326/3911/22801/3680/5585/3685
hsa04115	p53 signaling pathway	14/590	73/8142	0.000641447	0.0155921	0.0140755		14		5268/1029/5366/27113/598/891/595/64065/983/1019/8795/6241/3732/51512
hsa05206	MicroRNAs in cancer	37/590	310/8142	0.00168987	0.0361964	0.0326756		37		5268/4609/1545/54541/1029/7422/7042/4854/994/1789/8660/5328/5159/113130/5155/4233/1944/6659/1869/4363/595/6541/4318/5292/8651/3678/9493/3371/995/993/5335/960/4855/4325/1871/2744/7078
hsa05205	Proteoglycans in cancer	27/590	205/8142	0.00171818	0.0361964	0.0326756		27		7472/7481/1277/4609/1839/2719/7422/7042/1278/6469/5328/4233/7097/5329/3673/595/4318/3678/22808/5335/960/6385/1499/286/7078/3685/8323
KEGG ORA downregulated
ID	Description	GeneRatio	BgRatio	pvalue	p.adjust	qvalue		Count		geneID
hsa05208	Chemical carcinogenesis - reactive oxygen species	26/345	223/8142	2.37433e-06	0.000695677	0.000567339		26		4535/653361/4720/4541/506/572/1351/518/3845/4722/7386/516/4707/4719/405/4259/2947/4540/4700/6416/1950/2948/5337/498/2949/1836
hsa04020	Calcium signaling pathway	25/345	240/8142	2.7095e-05	0.0024011	0.00195814		25		624/5025/91860/2776/57118/6786/2767/778/952/113026/490/3706/1950/9127/5333/815/255231/80310/1139/5567/489/5733/51196/5023/2902
hsa05010	Alzheimer disease	34/345	384/8142	3.25412e-05	0.0024011	0.00195814		34		4535/55062/4720/4541/506/572/324/1351/836/518/3845/4722/7386/516/4707/4719/9451/91860/2776/8321/7855/4540/4700/778/840/8325/1139/4137/498/7482/3800/489/79861/2902
hsa05020	Prion disease	27/345	273/8142	3.27795e-05	0.0024011	0.00195814		27		4535/6352/653361/4720/4541/506/572/1351/857/836/518/4722/7386/516/4707/4719/9451/4540/4700/778/3306/90993/498/5567/3800/79861/2902
hsa04024	cAMP signaling pathway	23/345	221/8142	5.78338e-05	0.0033652	0.00274438		23		572/22800/5906/112/91860/10257/778/2737/490/5144/2696/6548/5337/815/90993/64399/5143/5139/5567/489/5733/51196/2902
hsa04015	Rap1 signaling pathway	22/345	210/8142	7.58997e-05	0.0033652	0.00274438		22		3845/5906/112/1398/91860/2776/9863/3683/5909/260425/83660/57568/1950/5608/4254/80310/3815/51196/1946/1902/2902/5028
hsa05207	Chemical carcinogenesis - receptor activation	22/345	212/8142	8.74754e-05	0.0033652	0.00274438		22		572/408/3845/112/405/4259/2947/778/596/1950/2948/28514/85315/54852/1139/90993/1136/5567/2100/2949/54576/54575
hsa04934	Cushing syndrome	18/345	155/8142	9.18825e-05	0.0033652	0.00274438		18		1870/324/5906/112/405/2776/8321/7855/2767/778/5151/6770/815/8325/90993/5567/7482/1030
hsa05022	Pathways of neurodegeneration - multiple diseases	38/345	476/8142	0.000106976	0.00348266	0.00284018		38		4535/55062/4720/4541/506/572/324/1351/836/518/3845/4722/7386/516/4707/51465/4719/9451/91860/2776/8321/7855/4540/4700/778/596/840/815/5608/8325/1139/4137/498/7482/3800/489/79861/2902
hsa00190	Oxidative phosphorylation	16/345	134/8142	0.000162011	0.00474691	0.0038712		16		4535/4720/4541/506/1351/518/4722/7386/516/4707/4719/4540/1352/4700/245972/498
hsa04916	Melanogenesis	13/345	101/8142	0.000315521	0.00840433	0.0068539		13		3845/112/91860/2776/8321/7855/815/8325/4254/90993/3815/5567/7482
hsa04912	GnRH signaling pathway	12/345	93/8142	0.000521361	0.0127299	0.0103815		12		3845/112/91860/2776/2767/778/6416/2796/5337/815/5608/5567
hsa04714	Thermogenesis	21/345	232/8142	0.00081406	0.0183477	0.0149629		21		4535/4720/4541/506/1351/518/3845/4722/7386/516/4707/656/112/4719/4540/1352/4700/1374/90993/498/5567
hsa05012	Parkinson disease	23/345	266/8142	0.000878354	0.0183496	0.0149645		23		4535/4720/4541/506/1351/836/518/4722/7386/516/4707/51465/4719/9451/91860/4540/4700/815/4137/498/5567/3800/79861
hsa04725	Cholinergic synapse	13/345	113/8142	0.000939402	0.0183496	0.0149645		13		3845/112/2776/2767/778/596/54331/3759/815/1139/90993/1136/5567
hsa05415	Diabetic cardiomyopathy	18/345	203/8142	0.0023767	0.0435233	0.0354941		18		4535/653361/4720/4541/506/1351/518/4722/7386/516/4707/2936/4719/4540/4700/815/498/489
hsa04925	Aldosterone synthesis and secretion	11/345	98/8142	0.00277689	0.0478605	0.0390312		11		112/91860/2776/57118/2767/778/490/6770/815/90993/5567
