# Supplementary material for: Differences in genome, transcriptome, miRNAome, and methylome in synchronous and metachronous liver metastasis of colorectal cancer
Source: Front Oncol. 2023 Apr 27;13:1133598. doi: 10.3389/fonc.2023.1133598 (PMC10172672; doi:10.3389/fonc.2023.1133598)
Supplement: Supplementary file 9 [file DataSheet_1.zip › Supplementary Table S8.xlsx]

## Sheet: List1
Supplementary Table S8: The read depth of all samples analysed in teh study for small RNA sequencing
Sample name(s)	Total Input Reads	Trimmed Reads (all)	All miRNA Reads	Filtered miRNA Reads	Unique miRNAs	Hairpin miRNAs	mature tRNA Reads	primary tRNA Reads	snoRNA Reads	rRNA Reads	ncRNA others	mRNA Reads	Remaining Reads
ID10_H	26997421	26975232	17098819	17045315	781	6153	3531348	9165	1129122	1740681	688074	232909	2538961
ID10_M	26071508	26052561	15304854	15272152	923	11410	966533	27936	1841413	4858020	1257400	241836	1543159
ID14_H	35205721	35189701	18796477	18744173	803	5312	9373879	4654	1446851	978926	708727	299200	3575675
ID14_M	22874359	22847663	9813979	9714833	953	11807	4123478	8599	1074418	3710472	1561938	257332	2285640
ID16_H	26211429	26195031	20114215	20071677	838	7626	1141323	66916	1414964	1320049	548482	187739	1393717
ID16_M	20804615	20781027	11585442	11482541	948	9714	2674339	22389	1755690	1316897	858364	274108	2284084
ID18_H	32342984	32328492	22379133	22327529	861	7208	2303574	13725	2204642	2243564	835130	292138	2049378
ID18_M	24421919	24377740	8636753	8602367	812	20313	923010	8221	2201980	9093642	1325394	371988	1796439
ID19_H	26004389	25989853	19491155	19413616	820	7136	781521	25529	1639633	1716815	704299	284927	1338838
ID19_M	24988036	24969281	16475923	16427307	999	11551	929517	7889	1810061	3213454	931115	226555	1363216
ID22_H	21714457	21703330	15825081	15773570	765	5053	1297934	20942	1186790	1272347	577481	208983	1308719
ID22L_M	25131873	25112545	18925263	18813981	943	9090	828755	10644	1767087	989664	922773	309121	1350148
ID3_H	23938591	23929005	8500928	8476092	668	3108	7897552	722	1040808	920823	1209227	301313	4054524
ID3_M	23593168	23541984	3946861	3866444	694	7022	1340721	609	1142304	12665203	1469800	570970	2398494
ID5_H	27433222	27422157	15553369	15500788	764	6996	2141675	68163	1925890	4496857	763743	229584	2235880
ID5_M	22758922	22738223	8539003	8511977	867	6087	3186354	15623	1910707	3961978	1581313	284484	3252674
ID6_H	21096651	21083863	10205168	10163428	766	5903	5593385	6616	1128734	1021030	642332	271601	2209094
ID6_M	18597415	18589374	12469343	12437574	942	6659	1207948	6438	1983378	900141	728931	218212	1068324
ID7_H	12329625	12320272	8382610	8368725	801	4332	926169	57341	752686	822451	380640	108221	885822
ID7_M	20110460	20083161	14264331	14234844	950	8203	451866	17746	985650	2550637	622649	208356	973723
