# Supplementary material for: Differences in genome, transcriptome, miRNAome, and methylome in synchronous and metachronous liver metastasis of colorectal cancer
Source: Front Oncol. 2023 Apr 27;13:1133598. doi: 10.3389/fonc.2023.1133598 (PMC10172672; doi:10.3389/fonc.2023.1133598)
Supplement: Supplementary file 9 [file DataSheet_1.zip › Supplementary Table S9.xlsx]

## Sheet: Sheet1
Supplementary Table S9: The sncRNA distribution in the all samples
sncRNA	ID10_H	ID10_M	ID14_H	ID14_M	ID16_H	ID16_M	ID18_H	ID18_M	ID19_H	ID19_M	ID22_H	ID22_M	ID3_H	ID3_M	ID5_H	ID5_M	ID6_H	ID6_M	ID7_H	ID7_M
snoRNA	1129122	1841413	1446851	1074418	1414964	1755690	2204642	2201980	1639633	1810061	1186790	1767087	1040808	1142304	1925890	1910707	1128734	1983378	752686	985650
scaRNA	2285	5299	2835	4859	2901	7955	5809	10175	3992	5927	2617	5460	1698	13002	4663	4202	2816	4999	1995	3790
snRNA	9038	34961	7315	102776	6857	31876	8932	216152	7405	25790	4687	24747	16775	276249	8120	18287	12049	9418	8280	43410
misc_RNA	310711	706751	265503	1037571	191959	366513	364375	360257	320535	382311	268719	366886	852270	744236	331594	764346	316004	334136	158787	237667
